# Supplementary material for: Unmasking pipefish otolith using synchrotron-based scanning X-ray fluorescence
Source: Sci Rep. 2023 Mar 23;13:4794. doi: 10.1038/s41598-023-31798-z (PMC10036667; doi:10.1038/s41598-023-31798-z)
Supplement: Supplementary file 2 — Supplementary Information 2. [file 41598_2023_31798_MOESM2_ESM.xlsx]

## Sheet: Sheet1
Supplementary table 1: quantification for all elements analyzed with PYMCA for each scan and areas (hFW, SW and adFW) with the pixel size per areas. Fitted values for K line; fit parameters: region of fit 33 - 1814; number of iterations: 3; Chi square: 0.0009. (.br): Microphis brachyurus; (.re): Microphis retzii; Pol: French Polynesia; Sal: Solomon Islands; PNG: Papua New Guinae.
Scan	ROI	Elt	FitArea	Sigma	id	sp_code	code_loc	nb_px_ROI	Elt_group
Scan3912	1_hFW	Mg	0.00225091	4.62e-02	PFV52SD	2.br	3-Pol	1861	minor
Scan3912	1_hFW	Al	0.00290318	5.37e-02	PFV52SD	2.br	3-Pol	1861	minor
Scan3912	1_hFW	Si	0.00297884	5.36e-02	PFV52SD	2.br	3-Pol	1861	minor
Scan3912	1_hFW	Ar	0.0210622	1.45e-01	PFV52SD	2.br	3-Pol	1861	Ar
Scan3912	1_hFW	Ca	2.98204	1.73e+00	PFV52SD	2.br	3-Pol	1861	Ca_Sr
Scan3912	1_hFW	Cr	0.00203333	4.76e-02	PFV52SD	2.br	3-Pol	1861	minor
Scan3912	1_hFW	Mn	0.00275609	5.98e-02	PFV52SD	2.br	3-Pol	1861	minor
Scan3912	1_hFW	Fe	0.00568043	7.97e-02	PFV52SD	2.br	3-Pol	1861	minor
Scan3912	1_hFW	Co	0.00205364	5.03e-02	PFV52SD	2.br	3-Pol	1861	minor
Scan3912	1_hFW	Ni	0.00338414	7.05e-02	PFV52SD	2.br	3-Pol	1861	minor
Scan3912	1_hFW	Cu	0.00745828	8.89e-02	PFV52SD	2.br	3-Pol	1861	minor
Scan3912	1_hFW	Zn	0.00268071	5.39e-02	PFV52SD	2.br	3-Pol	1861	minor
Scan3912	1_hFW	Se	0.00316275	5.89e-02	PFV52SD	2.br	3-Pol	1861	minor
Scan3912	1_hFW	Sr	7.78809	2.82e+00	PFV52SD	2.br	3-Pol	1861	Ca_Sr
Scan3912	2_SW	Mg	0.0552417	2.28e-01	PFV52SD	2.br	3-Pol	42883	minor
Scan3912	2_SW	Al	0.0816576	2.84e-01	PFV52SD	2.br	3-Pol	42883	minor
Scan3912	2_SW	Si	0.0827989	2.84e-01	PFV52SD	2.br	3-Pol	42883	minor
Scan3912	2_SW	Ar	0.501112	7.10e-01	PFV52SD	2.br	3-Pol	42883	Ar
Scan3912	2_SW	Ca	89.5262	9.46e+00	PFV52SD	2.br	3-Pol	42883	Ca_Sr
Scan3912	2_SW	Cr	0.0499735	2.41e-01	PFV52SD	2.br	3-Pol	42883	minor
Scan3912	2_SW	Mn	0.0677846	2.93e-01	PFV52SD	2.br	3-Pol	42883	minor
Scan3912	2_SW	Fe	0.14411	4.04e-01	PFV52SD	2.br	3-Pol	42883	minor
Scan3912	2_SW	Co	0.0690894	2.95e-01	PFV52SD	2.br	3-Pol	42883	minor
Scan3912	2_SW	Ni	0.0533927	4.14e-01	PFV52SD	2.br	3-Pol	42883	minor
Scan3912	2_SW	Cu	0.181964	4.40e-01	PFV52SD	2.br	3-Pol	42883	minor
Scan3912	2_SW	Zn	0.0890165	3.10e-01	PFV52SD	2.br	3-Pol	42883	minor
Scan3912	2_SW	Se	0.0802098	2.98e-01	PFV52SD	2.br	3-Pol	42883	minor
Scan3912	2_SW	Sr	189.509	1.39e+01	PFV52SD	2.br	3-Pol	42883	Ca_Sr
Scan3912	3_adFW	Mg	0.0390572	1.96e-01	PFV52SD	2.br	3-Pol	40274	minor
Scan3912	3_adFW	Al	0.065544	2.56e-01	PFV52SD	2.br	3-Pol	40274	minor
Scan3912	3_adFW	Si	0.0676221	2.58e-01	PFV52SD	2.br	3-Pol	40274	minor
Scan3912	3_adFW	Ar	0.468986	6.87e-01	PFV52SD	2.br	3-Pol	40274	Ar
Scan3912	3_adFW	Ca	93.164	9.66e+00	PFV52SD	2.br	3-Pol	40274	Ca_Sr
Scan3912	3_adFW	Cr	0.0496715	2.37e-01	PFV52SD	2.br	3-Pol	40274	minor
Scan3912	3_adFW	Mn	0.0461567	2.46e-01	PFV52SD	2.br	3-Pol	40274	minor
Scan3912	3_adFW	Fe	0.221591	4.89e-01	PFV52SD	2.br	3-Pol	40274	minor
Scan3912	3_adFW	Co	0.0820345	3.19e-01	PFV52SD	2.br	3-Pol	40274	minor
Scan3912	3_adFW	Ni	0.0865381	5.02e-01	PFV52SD	2.br	3-Pol	40274	minor
Scan3912	3_adFW	Cu	0.135629	3.84e-01	PFV52SD	2.br	3-Pol	40274	minor
Scan3912	3_adFW	Zn	0.21464	4.69e-01	PFV52SD	2.br	3-Pol	40274	minor
Scan3912	3_adFW	Se	0.0525303	2.35e-01	PFV52SD	2.br	3-Pol	40274	minor
Scan3912	3_adFW	Sr	60.2503	7.83e+00	PFV52SD	2.br	3-Pol	40274	Ca_Sr
Scan3913	1_hFW	Mg	0.00505588	7.00e-02	PFV06SD	2.br	3-Pol	2726	minor
Scan3913	1_hFW	Al	0.0084261	9.11e-02	PFV06SD	2.br	3-Pol	2726	minor
Scan3913	1_hFW	Si	0.00801015	8.69e-02	PFV06SD	2.br	3-Pol	2726	minor
Scan3913	1_hFW	Ar	0.0423947	2.06e-01	PFV06SD	2.br	3-Pol	2726	Ar
Scan3913	1_hFW	Ca	9.40496	3.07e+00	PFV06SD	2.br	3-Pol	2726	Ca_Sr
Scan3913	1_hFW	Cr	0.00402156	6.81e-02	PFV06SD	2.br	3-Pol	2726	minor
Scan3913	1_hFW	Mn	0.0137601	1.26e-01	PFV06SD	2.br	3-Pol	2726	minor
Scan3913	1_hFW	Fe	0.0101443	1.11e-01	PFV06SD	2.br	3-Pol	2726	minor
Scan3913	1_hFW	Co	0.00763218	9.54e-02	PFV06SD	2.br	3-Pol	2726	minor
Scan3913	1_hFW	Ni	0.0134912	1.47e-01	PFV06SD	2.br	3-Pol	2726	minor
Scan3913	1_hFW	Cu	0.015688	1.33e-01	PFV06SD	2.br	3-Pol	2726	minor
Scan3913	1_hFW	Zn	0.00926632	9.92e-02	PFV06SD	2.br	3-Pol	2726	minor
Scan3913	1_hFW	Se	0.00617304	7.95e-02	PFV06SD	2.br	3-Pol	2726	minor
Scan3913	1_hFW	Sr	12.6307	3.60e+00	PFV06SD	2.br	3-Pol	2726	Ca_Sr
Scan3913	2_SW	Mg	0.0957391	3.03e-01	PFV06SD	2.br	3-Pol	47596	minor
Scan3913	2_SW	Al	0.144635	3.79e-01	PFV06SD	2.br	3-Pol	47596	minor
Scan3913	2_SW	Si	0.15431	3.88e-01	PFV06SD	2.br	3-Pol	47596	minor
Scan3913	2_SW	Ar	0.745701	8.67e-01	PFV06SD	2.br	3-Pol	47596	Ar
Scan3913	2_SW	Ca	167.958	1.30e+01	PFV06SD	2.br	3-Pol	47596	Ca_Sr
Scan3913	2_SW	Cr	0.0760684	2.97e-01	PFV06SD	2.br	3-Pol	47596	minor
Scan3913	2_SW	Mn	0.106538	3.67e-01	PFV06SD	2.br	3-Pol	47596	minor
Scan3913	2_SW	Fe	0.200599	4.76e-01	PFV06SD	2.br	3-Pol	47596	minor
Scan3913	2_SW	Co	0.156347	4.33e-01	PFV06SD	2.br	3-Pol	47596	minor
Scan3913	2_SW	Ni	0.12227	6.32e-01	PFV06SD	2.br	3-Pol	47596	minor
Scan3913	2_SW	Cu	0.299886	5.66e-01	PFV06SD	2.br	3-Pol	47596	minor
Scan3913	2_SW	Zn	0.139072	3.87e-01	PFV06SD	2.br	3-Pol	47596	minor
Scan3913	2_SW	Se	0.12457	3.69e-01	PFV06SD	2.br	3-Pol	47596	minor
Scan3913	2_SW	Sr	244.385	1.58e+01	PFV06SD	2.br	3-Pol	47596	Ca_Sr
Scan3913	3_adFW	Mg	0.0436467	2.04e-01	PFV06SD	2.br	3-Pol	27766	minor
Scan3913	3_adFW	Al	0.0640599	2.53e-01	PFV06SD	2.br	3-Pol	27766	minor
Scan3913	3_adFW	Si	0.0691801	2.59e-01	PFV06SD	2.br	3-Pol	27766	minor
Scan3913	3_adFW	Ar	0.415502	6.48e-01	PFV06SD	2.br	3-Pol	27766	Ar
Scan3913	3_adFW	Ca	86.168	9.29e+00	PFV06SD	2.br	3-Pol	27766	Ca_Sr
Scan3913	3_adFW	Cr	0.0339198	2.00e-01	PFV06SD	2.br	3-Pol	27766	minor
Scan3913	3_adFW	Mn	0.0431638	2.36e-01	PFV06SD	2.br	3-Pol	27766	minor
Scan3913	3_adFW	Fe	0.1767	4.37e-01	PFV06SD	2.br	3-Pol	27766	minor
Scan3913	3_adFW	Co	0.0710894	2.99e-01	PFV06SD	2.br	3-Pol	27766	minor
Scan3913	3_adFW	Ni	0.063091	4.60e-01	PFV06SD	2.br	3-Pol	27766	minor
Scan3913	3_adFW	Cu	0.138644	3.88e-01	PFV06SD	2.br	3-Pol	27766	minor
Scan3913	3_adFW	Zn	0.160141	4.07e-01	PFV06SD	2.br	3-Pol	27766	minor
Scan3913	3_adFW	Se	0.0448449	2.22e-01	PFV06SD	2.br	3-Pol	27766	minor
Scan3913	3_adFW	Sr	52.9796	7.35e+00	PFV06SD	2.br	3-Pol	27766	Ca_Sr
Scan3914	1_hFW	Mg	0.00443862	6.38e-02	PFV39LD	2.br	3-Pol	2449	minor
Scan3914	1_hFW	Al	0.00607617	7.66e-02	PFV39LD	2.br	3-Pol	2449	minor
Scan3914	1_hFW	Si	0.00640489	8.00e-02	PFV39LD	2.br	3-Pol	2449	minor
Scan3914	1_hFW	Ar	0.0369823	1.92e-01	PFV39LD	2.br	3-Pol	2449	Ar
Scan3914	1_hFW	Ca	5.87756	2.43e+00	PFV39LD	2.br	3-Pol	2449	Ca_Sr
Scan3914	1_hFW	Cr	0.00277992	5.71e-02	PFV39LD	2.br	3-Pol	2449	minor
Scan3914	1_hFW	Mn	0.00511198	7.96e-02	PFV39LD	2.br	3-Pol	2449	minor
Scan3914	1_hFW	Fe	0.00783374	9.48e-02	PFV39LD	2.br	3-Pol	2449	minor
Scan3914	1_hFW	Co	0.0047093	7.39e-02	PFV39LD	2.br	3-Pol	2449	minor
Scan3914	1_hFW	Ni	0.00317309	1.02e-01	PFV39LD	2.br	3-Pol	2449	minor
Scan3914	1_hFW	Cu	0.00907962	9.76e-02	PFV39LD	2.br	3-Pol	2449	minor
Scan3914	1_hFW	Zn	0.00552203	7.78e-02	PFV39LD	2.br	3-Pol	2449	minor
Scan3914	1_hFW	Se	0.00686676	8.69e-02	PFV39LD	2.br	3-Pol	2449	minor
Scan3914	1_hFW	Sr	15.9772	4.03e+00	PFV39LD	2.br	3-Pol	2449	Ca_Sr
Scan3914	2_SW	Mg	0.0814815	2.80e-01	PFV39LD	2.br	3-Pol	41758	minor
Scan3914	2_SW	Al	0.119273	3.43e-01	PFV39LD	2.br	3-Pol	41758	minor
Scan3914	2_SW	Si	0.118792	3.40e-01	PFV39LD	2.br	3-Pol	41758	minor
Scan3914	2_SW	Ar	0.673348	8.22e-01	PFV39LD	2.br	3-Pol	41758	Ar
Scan3914	2_SW	Ca	128.731	1.14e+01	PFV39LD	2.br	3-Pol	41758	Ca_Sr
Scan3914	2_SW	Cr	0.0643193	2.74e-01	PFV39LD	2.br	3-Pol	41758	minor
Scan3914	2_SW	Mn	0.098383	3.51e-01	PFV39LD	2.br	3-Pol	41758	minor
Scan3914	2_SW	Fe	0.158516	4.27e-01	PFV39LD	2.br	3-Pol	41758	minor
Scan3914	2_SW	Co	0.124241	3.88e-01	PFV39LD	2.br	3-Pol	41758	minor
Scan3914	2_SW	Ni	0.0875273	5.51e-01	PFV39LD	2.br	3-Pol	41758	minor
Scan3914	2_SW	Cu	0.180024	4.44e-01	PFV39LD	2.br	3-Pol	41758	minor
Scan3914	2_SW	Zn	0.148295	3.98e-01	PFV39LD	2.br	3-Pol	41758	minor
Scan3914	2_SW	Se	0.136676	3.87e-01	PFV39LD	2.br	3-Pol	41758	minor
Scan3914	2_SW	Sr	289.703	1.72e+01	PFV39LD	2.br	3-Pol	41758	Ca_Sr
Scan3914	3_adFW	Mg	0.028466	1.65e-01	PFV39LD	2.br	3-Pol	23804	minor
Scan3914	3_adFW	Al	0.0421396	2.05e-01	PFV39LD	2.br	3-Pol	23804	minor
Scan3914	3_adFW	Si	0.0416291	2.02e-01	PFV39LD	2.br	3-Pol	23804	minor
Scan3914	3_adFW	Ar	0.355056	5.97e-01	PFV39LD	2.br	3-Pol	23804	Ar
Scan3914	3_adFW	Ca	54.1313	7.36e+00	PFV39LD	2.br	3-Pol	23804	Ca_Sr
Scan3914	3_adFW	Cr	0.0280174	1.79e-01	PFV39LD	2.br	3-Pol	23804	minor
Scan3914	3_adFW	Mn	0.0364445	2.16e-01	PFV39LD	2.br	3-Pol	23804	minor
Scan3914	3_adFW	Fe	0.109744	3.46e-01	PFV39LD	2.br	3-Pol	23804	minor
Scan3914	3_adFW	Co	0.057549	2.65e-01	PFV39LD	2.br	3-Pol	23804	minor
Scan3914	3_adFW	Ni	0.0498645	3.78e-01	PFV39LD	2.br	3-Pol	23804	minor
Scan3914	3_adFW	Cu	0.0762604	2.90e-01	PFV39LD	2.br	3-Pol	23804	minor
Scan3914	3_adFW	Zn	0.148467	3.92e-01	PFV39LD	2.br	3-Pol	23804	minor
Scan3914	3_adFW	Se	0.0425205	2.14e-01	PFV39LD	2.br	3-Pol	23804	minor
Scan3914	3_adFW	Sr	56.7775	7.60e+00	PFV39LD	2.br	3-Pol	23804	Ca_Sr
Scan3915	1_hFW	Mg	0.0029037	5.40e-02	PFV39SD	2.br	3-Pol	1829	minor
Scan3915	1_hFW	Al	0.00415427	6.42e-02	PFV39SD	2.br	3-Pol	1829	minor
Scan3915	1_hFW	Si	0.00439319	6.63e-02	PFV39SD	2.br	3-Pol	1829	minor
Scan3915	1_hFW	Ar	0.0257426	1.61e-01	PFV39SD	2.br	3-Pol	1829	Ar
Scan3915	1_hFW	Ca	5.0105	2.24e+00	PFV39SD	2.br	3-Pol	1829	Ca_Sr
Scan3915	1_hFW	Cr	0.0021944	4.92e-02	PFV39SD	2.br	3-Pol	1829	minor
Scan3915	1_hFW	Mn	0.00368836	6.56e-02	PFV39SD	2.br	3-Pol	1829	minor
Scan3915	1_hFW	Fe	0.0056058	8.04e-02	PFV39SD	2.br	3-Pol	1829	minor
Scan3915	1_hFW	Co	0.00347792	6.47e-02	PFV39SD	2.br	3-Pol	1829	minor
Scan3915	1_hFW	Ni	0.00554691	9.32e-02	PFV39SD	2.br	3-Pol	1829	minor
Scan3915	1_hFW	Cu	0.0126815	1.16e-01	PFV39SD	2.br	3-Pol	1829	minor
Scan3915	1_hFW	Zn	0.00493517	7.21e-02	PFV39SD	2.br	3-Pol	1829	minor
Scan3915	1_hFW	Se	0.00371959	6.40e-02	PFV39SD	2.br	3-Pol	1829	minor
Scan3915	1_hFW	Sr	8.91826	3.01e+00	PFV39SD	2.br	3-Pol	1829	Ca_Sr
Scan3915	2_SW	Mg	0.0903886	2.93e-01	PFV39SD	2.br	3-Pol	51058	minor
Scan3915	2_SW	Al	0.140521	3.71e-01	PFV39SD	2.br	3-Pol	51058	minor
Scan3915	2_SW	Si	0.144257	3.76e-01	PFV39SD	2.br	3-Pol	51058	minor
Scan3915	2_SW	Ar	0.739375	8.63e-01	PFV39SD	2.br	3-Pol	51058	Ar
Scan3915	2_SW	Ca	161.82	1.27e+01	PFV39SD	2.br	3-Pol	51058	Ca_Sr
Scan3915	2_SW	Cr	0.0690808	2.85e-01	PFV39SD	2.br	3-Pol	51058	minor
Scan3915	2_SW	Mn	0.108379	3.68e-01	PFV39SD	2.br	3-Pol	51058	minor
Scan3915	2_SW	Fe	0.223762	5.01e-01	PFV39SD	2.br	3-Pol	51058	minor
Scan3915	2_SW	Co	0.145395	4.21e-01	PFV39SD	2.br	3-Pol	51058	minor
Scan3915	2_SW	Ni	0.0951533	6.05e-01	PFV39SD	2.br	3-Pol	51058	minor
Scan3915	2_SW	Cu	0.374872	6.31e-01	PFV39SD	2.br	3-Pol	51058	minor
Scan3915	2_SW	Zn	0.195586	4.57e-01	PFV39SD	2.br	3-Pol	51058	minor
Scan3915	2_SW	Se	0.134894	3.85e-01	PFV39SD	2.br	3-Pol	51058	minor
Scan3915	2_SW	Sr	282.518	1.70e+01	PFV39SD	2.br	3-Pol	51058	Ca_Sr
Scan3915	3_adFW	Mg	0.0248772	1.54e-01	PFV39SD	2.br	3-Pol	16447	minor
Scan3915	3_adFW	Al	0.0392175	1.97e-01	PFV39SD	2.br	3-Pol	16447	minor
Scan3915	3_adFW	Si	0.0420877	2.03e-01	PFV39SD	2.br	3-Pol	16447	minor
Scan3915	3_adFW	Ar	0.246106	4.98e-01	PFV39SD	2.br	3-Pol	16447	Ar
Scan3915	3_adFW	Ca	59.0347	7.69e+00	PFV39SD	2.br	3-Pol	16447	Ca_Sr
Scan3915	3_adFW	Cr	0.0227861	1.62e-01	PFV39SD	2.br	3-Pol	16447	minor
Scan3915	3_adFW	Mn	0.0262225	1.84e-01	PFV39SD	2.br	3-Pol	16447	minor
Scan3915	3_adFW	Fe	0.106261	3.39e-01	PFV39SD	2.br	3-Pol	16447	minor
Scan3915	3_adFW	Co	0.056077	2.65e-01	PFV39SD	2.br	3-Pol	16447	minor
Scan3915	3_adFW	Ni	0.0936664	4.27e-01	PFV39SD	2.br	3-Pol	16447	minor
Scan3915	3_adFW	Cu	0.0832961	3.11e-01	PFV39SD	2.br	3-Pol	16447	minor
Scan3915	3_adFW	Zn	0.0960834	3.16e-01	PFV39SD	2.br	3-Pol	16447	minor
Scan3915	3_adFW	Se	0.0280763	1.72e-01	PFV39SD	2.br	3-Pol	16447	minor
Scan3915	3_adFW	Sr	30.1977	5.55e+00	PFV39SD	2.br	3-Pol	16447	Ca_Sr
Scan3916	1_hFW	Mg	0.00183037	4.23e-02	19190SD	2.br	2-Sal	2478	minor
Scan3916	1_hFW	Al	0.00291495	5.30e-02	19190SD	2.br	2-Sal	2478	minor
Scan3916	1_hFW	Si	0.00312933	5.54e-02	19190SD	2.br	2-Sal	2478	minor
Scan3916	1_hFW	Ar	0.0168406	1.31e-01	19190SD	2.br	2-Sal	2478	Ar
Scan3916	1_hFW	Ca	3.37265	1.84e+00	19190SD	2.br	2-Sal	2478	Ca_Sr
Scan3916	1_hFW	Cr	0.00155515	4.17e-02	19190SD	2.br	2-Sal	2478	minor
Scan3916	1_hFW	Mn	0.00221187	5.26e-02	19190SD	2.br	2-Sal	2478	minor
Scan3916	1_hFW	Fe	0.0037735	6.44e-02	19190SD	2.br	2-Sal	2478	minor
Scan3916	1_hFW	Co	0.00201215	5.03e-02	19190SD	2.br	2-Sal	2478	minor
Scan3916	1_hFW	Ni	0.00325422	7.19e-02	19190SD	2.br	2-Sal	2478	minor
Scan3916	1_hFW	Cu	0.00582937	7.98e-02	19190SD	2.br	2-Sal	2478	minor
Scan3916	1_hFW	Zn	0.00337529	5.93e-02	19190SD	2.br	2-Sal	2478	minor
Scan3916	1_hFW	Se	0.00274569	5.53e-02	19190SD	2.br	2-Sal	2478	minor
Scan3916	1_hFW	Sr	6.38053	2.54e+00	19190SD	2.br	2-Sal	2478	Ca_Sr
Scan3916	2_SW	Mg	0.0526111	2.25e-01	19190SD	2.br	2-Sal	65204	minor
Scan3916	2_SW	Al	0.0809393	2.83e-01	19190SD	2.br	2-Sal	65204	minor
Scan3916	2_SW	Si	0.0840166	2.85e-01	19190SD	2.br	2-Sal	65204	minor
Scan3916	2_SW	Ar	0.451177	6.75e-01	19190SD	2.br	2-Sal	65204	Ar
Scan3916	2_SW	Ca	94.3012	9.72e+00	19190SD	2.br	2-Sal	65204	Ca_Sr
Scan3916	2_SW	Cr	0.0417676	2.21e-01	19190SD	2.br	2-Sal	65204	minor
Scan3916	2_SW	Mn	0.061433	2.79e-01	19190SD	2.br	2-Sal	65204	minor
Scan3916	2_SW	Fe	0.141152	3.99e-01	19190SD	2.br	2-Sal	65204	minor
Scan3916	2_SW	Co	0.0757333	3.09e-01	19190SD	2.br	2-Sal	65204	minor
Scan3916	2_SW	Ni	0.0521174	4.36e-01	19190SD	2.br	2-Sal	65204	minor
Scan3916	2_SW	Cu	0.164261	4.22e-01	19190SD	2.br	2-Sal	65204	minor
Scan3916	2_SW	Zn	0.166637	4.18e-01	19190SD	2.br	2-Sal	65204	minor
Scan3916	2_SW	Se	0.0898734	3.12e-01	19190SD	2.br	2-Sal	65204	minor
Scan3916	2_SW	Sr	165.624	1.30e+01	19190SD	2.br	2-Sal	65204	Ca_Sr
Scan3916	3_adFW	Mg	0.015365	1.18e-01	19190SD	2.br	2-Sal	27566	minor
Scan3916	3_adFW	Al	0.024343	1.53e-01	19190SD	2.br	2-Sal	27566	minor
Scan3916	3_adFW	Si	0.0252168	1.55e-01	19190SD	2.br	2-Sal	27566	minor
Scan3916	3_adFW	Ar	0.177241	4.23e-01	19190SD	2.br	2-Sal	27566	Ar
Scan3916	3_adFW	Ca	33.2141	5.77e+00	19190SD	2.br	2-Sal	27566	Ca_Sr
Scan3916	3_adFW	Cr	0.0122558	1.22e-01	19190SD	2.br	2-Sal	27566	minor
Scan3916	3_adFW	Mn	0.0160014	1.45e-01	19190SD	2.br	2-Sal	27566	minor
Scan3916	3_adFW	Fe	0.0488056	2.32e-01	19190SD	2.br	2-Sal	27566	minor
Scan3916	3_adFW	Co	0.028286	1.91e-01	19190SD	2.br	2-Sal	27566	minor
Scan3916	3_adFW	Ni	0.0185487	2.84e-01	19190SD	2.br	2-Sal	27566	minor
Scan3916	3_adFW	Cu	0.0400963	2.15e-01	19190SD	2.br	2-Sal	27566	minor
Scan3916	3_adFW	Zn	0.0620955	2.55e-01	19190SD	2.br	2-Sal	27566	minor
Scan3916	3_adFW	Se	0.0212158	1.55e-01	19190SD	2.br	2-Sal	27566	minor
Scan3916	3_adFW	Sr	20.6994	4.61e+00	19190SD	2.br	2-Sal	27566	Ca_Sr
Scan3917	1_hFW	Mg	0.00357295	5.88e-02	19055SD	1.ni	1-PNG	2475	minor
Scan3917	1_hFW	Al	0.00530808	7.33e-02	19055SD	1.ni	1-PNG	2475	minor
Scan3917	1_hFW	Si	0.00569629	7.53e-02	19055SD	1.ni	1-PNG	2475	minor
Scan3917	1_hFW	Ar	0.0317504	1.79e-01	19055SD	1.ni	1-PNG	2475	Ar
Scan3917	1_hFW	Ca	6.9766	2.64e+00	19055SD	1.ni	1-PNG	2475	Ca_Sr
Scan3917	1_hFW	Cr	0.00284654	5.71e-02	19055SD	1.ni	1-PNG	2475	minor
Scan3917	1_hFW	Mn	0.00415079	7.25e-02	19055SD	1.ni	1-PNG	2475	minor
Scan3917	1_hFW	Fe	0.00704579	8.89e-02	19055SD	1.ni	1-PNG	2475	minor
Scan3917	1_hFW	Co	0.00543817	8.09e-02	19055SD	1.ni	1-PNG	2475	minor
Scan3917	1_hFW	Ni	0.0089477	1.25e-01	19055SD	1.ni	1-PNG	2475	minor
Scan3917	1_hFW	Cu	0.00903782	1.02e-01	19055SD	1.ni	1-PNG	2475	minor
Scan3917	1_hFW	Zn	0.00550698	7.55e-02	19055SD	1.ni	1-PNG	2475	minor
Scan3917	1_hFW	Se	0.00361878	6.27e-02	19055SD	1.ni	1-PNG	2475	minor
Scan3917	1_hFW	Sr	6.69716	2.61e+00	19055SD	1.ni	1-PNG	2475	Ca_Sr
Scan3917	2_SW	Mg	0.055863	2.21e-01	19055SD	1.ni	1-PNG	32062	minor
Scan3917	2_SW	Al	0.0807156	2.79e-01	19055SD	1.ni	1-PNG	32062	minor
Scan3917	2_SW	Si	0.0866607	2.78e-01	19055SD	1.ni	1-PNG	32062	minor
Scan3917	2_SW	Ar	0.417126	6.49e-01	19055SD	1.ni	1-PNG	32062	Ar
Scan3917	2_SW	Ca	98.4345	9.92e+00	19055SD	1.ni	1-PNG	32062	Ca_Sr
Scan3917	2_SW	Cr	0.0389266	2.19e-01	19055SD	1.ni	1-PNG	32062	minor
Scan3917	2_SW	Mn	0.048886	2.55e-01	19055SD	1.ni	1-PNG	32062	minor
Scan3917	2_SW	Fe	0.107679	3.51e-01	19055SD	1.ni	1-PNG	32062	minor
Scan3917	2_SW	Co	0.0843171	3.31e-01	19055SD	1.ni	1-PNG	32062	minor
Scan3917	2_SW	Ni	0.0275512	4.94e-01	19055SD	1.ni	1-PNG	32062	minor
Scan3917	2_SW	Cu	0.127893	3.82e-01	19055SD	1.ni	1-PNG	32062	minor
Scan3917	2_SW	Zn	0.100051	3.34e-01	19055SD	1.ni	1-PNG	32062	minor
Scan3917	2_SW	Se	0.0515241	2.53e-01	19055SD	1.ni	1-PNG	32062	minor
Scan3917	2_SW	Sr	97.4755	1.00e+01	19055SD	1.ni	1-PNG	32062	Ca_Sr
Scan3917	3_adFW	Mg	0.0335691	1.85e-01	19055SD	1.ni	1-PNG	25917	minor
Scan3917	3_adFW	Al	0.0558082	2.38e-01	19055SD	1.ni	1-PNG	25917	minor
Scan3917	3_adFW	Si	0.0587426	2.45e-01	19055SD	1.ni	1-PNG	25917	minor
Scan3917	3_adFW	Ar	0.346831	5.91e-01	19055SD	1.ni	1-PNG	25917	Ar
Scan3917	3_adFW	Ca	86.8625	9.32e+00	19055SD	1.ni	1-PNG	25917	Ca_Sr
Scan3917	3_adFW	Cr	0.0325598	1.93e-01	19055SD	1.ni	1-PNG	25917	minor
Scan3917	3_adFW	Mn	0.0396268	2.25e-01	19055SD	1.ni	1-PNG	25917	minor
Scan3917	3_adFW	Fe	0.125904	3.71e-01	19055SD	1.ni	1-PNG	25917	minor
Scan3917	3_adFW	Co	0.0899938	3.24e-01	19055SD	1.ni	1-PNG	25917	minor
Scan3917	3_adFW	Ni	0.0732326	5.58e-01	19055SD	1.ni	1-PNG	25917	minor
Scan3917	3_adFW	Cu	0.105342	3.41e-01	19055SD	1.ni	1-PNG	25917	minor
Scan3917	3_adFW	Zn	0.195184	4.47e-01	19055SD	1.ni	1-PNG	25917	minor
Scan3917	3_adFW	Se	0.0330909	1.84e-01	19055SD	1.ni	1-PNG	25917	minor
Scan3917	3_adFW	Sr	17.8864	4.27e+00	19055SD	1.ni	1-PNG	25917	Ca_Sr
Scan3918	1_hFW	Mg	0.00512841	6.94e-02	14962SD	1.ni	2-Sal	2429	minor
Scan3918	1_hFW	Al	0.00892195	9.44e-02	14962SD	1.ni	2-Sal	2429	minor
Scan3918	1_hFW	Si	0.00817916	8.94e-02	14962SD	1.ni	2-Sal	2429	minor
Scan3918	1_hFW	Ar	0.0531591	2.32e-01	14962SD	1.ni	2-Sal	2429	Ar
Scan3918	1_hFW	Ca	10.6472	3.26e+00	14962SD	1.ni	2-Sal	2429	Ca_Sr
Scan3918	1_hFW	Cr	0.00399076	6.80e-02	14962SD	1.ni	2-Sal	2429	minor
Scan3918	1_hFW	Mn	0.00709654	9.33e-02	14962SD	1.ni	2-Sal	2429	minor
Scan3918	1_hFW	Fe	0.0108808	1.10e-01	14962SD	1.ni	2-Sal	2429	minor
Scan3918	1_hFW	Co	0.00738507	9.55e-02	14962SD	1.ni	2-Sal	2429	minor
Scan3918	1_hFW	Ni	0.00594774	1.47e-01	14962SD	1.ni	2-Sal	2429	minor
Scan3918	1_hFW	Cu	0.0133002	1.19e-01	14962SD	1.ni	2-Sal	2429	minor
Scan3918	1_hFW	Zn	0.00885388	9.48e-02	14962SD	1.ni	2-Sal	2429	minor
Scan3918	1_hFW	Se	0.00687986	8.61e-02	14962SD	1.ni	2-Sal	2429	minor
Scan3918	1_hFW	Sr	13.2708	3.67e+00	14962SD	1.ni	2-Sal	2429	Ca_Sr
Scan3918	2_SW	Mg	0.0620669	2.45e-01	14962SD	1.ni	2-Sal	25304	minor
Scan3918	2_SW	Al	0.0993182	3.15e-01	14962SD	1.ni	2-Sal	25304	minor
Scan3918	2_SW	Si	0.113902	3.33e-01	14962SD	1.ni	2-Sal	25304	minor
Scan3918	2_SW	Ar	0.5819	7.66e-01	14962SD	1.ni	2-Sal	25304	Ar
Scan3918	2_SW	Ca	137.853	1.17e+01	14962SD	1.ni	2-Sal	25304	Ca_Sr
Scan3918	2_SW	Cr	0.0509236	2.45e-01	14962SD	1.ni	2-Sal	25304	minor
Scan3918	2_SW	Mn	0.0637779	2.85e-01	14962SD	1.ni	2-Sal	25304	minor
Scan3918	2_SW	Fe	0.121967	3.71e-01	14962SD	1.ni	2-Sal	25304	minor
Scan3918	2_SW	Co	0.12926	3.88e-01	14962SD	1.ni	2-Sal	25304	minor
Scan3918	2_SW	Ni	0.105951	5.84e-01	14962SD	1.ni	2-Sal	25304	minor
Scan3918	2_SW	Cu	0.131203	3.82e-01	14962SD	1.ni	2-Sal	25304	minor
Scan3918	2_SW	Zn	0.122521	3.59e-01	14962SD	1.ni	2-Sal	25304	minor
Scan3918	2_SW	Se	0.0788698	2.93e-01	14962SD	1.ni	2-Sal	25304	minor
Scan3918	2_SW	Sr	138.511	1.19e+01	14962SD	1.ni	2-Sal	25304	Ca_Sr
Scan3918	3_adFW	Mg	0.0252217	1.56e-01	14962SD	1.ni	2-Sal	13517	minor
Scan3918	3_adFW	Al	0.0446227	2.09e-01	14962SD	1.ni	2-Sal	13517	minor
Scan3918	3_adFW	Si	0.0487662	2.20e-01	14962SD	1.ni	2-Sal	13517	minor
Scan3918	3_adFW	Ar	0.310286	5.59e-01	14962SD	1.ni	2-Sal	13517	Ar
Scan3918	3_adFW	Ca	71.0353	8.43e+00	14962SD	1.ni	2-Sal	13517	Ca_Sr
Scan3918	3_adFW	Cr	0.023171	1.63e-01	14962SD	1.ni	2-Sal	13517	minor
Scan3918	3_adFW	Mn	0.0270822	1.86e-01	14962SD	1.ni	2-Sal	13517	minor
Scan3918	3_adFW	Fe	0.0630056	2.65e-01	14962SD	1.ni	2-Sal	13517	minor
Scan3918	3_adFW	Co	0.0649984	2.77e-01	14962SD	1.ni	2-Sal	13517	minor
Scan3918	3_adFW	Ni	0.100771	4.61e-01	14962SD	1.ni	2-Sal	13517	minor
Scan3918	3_adFW	Cu	0.0503722	2.53e-01	14962SD	1.ni	2-Sal	13517	minor
Scan3918	3_adFW	Zn	0.135455	3.72e-01	14962SD	1.ni	2-Sal	13517	minor
Scan3918	3_adFW	Se	0.0247463	1.64e-01	14962SD	1.ni	2-Sal	13517	minor
Scan3918	3_adFW	Sr	16.0701	4.06e+00	14962SD	1.ni	2-Sal	13517	Ca_Sr
Scan3919	1_hFW	Mg	0.00157399	3.81e-02	14961SG	1.ni	2-Sal	1384	minor
Scan3919	1_hFW	Al	0.00279088	5.23e-02	14961SG	1.ni	2-Sal	1384	minor
Scan3919	1_hFW	Si	0.0029093	5.30e-02	14961SG	1.ni	2-Sal	1384	minor
Scan3919	1_hFW	Ar	0.0174674	1.32e-01	14961SG	1.ni	2-Sal	1384	Ar
Scan3919	1_hFW	Ca	3.66459	1.92e+00	14961SG	1.ni	2-Sal	1384	Ca_Sr
Scan3919	1_hFW	Cr	0.0010224	3.50e-02	14961SG	1.ni	2-Sal	1384	minor
Scan3919	1_hFW	Mn	0.00234919	5.23e-02	14961SG	1.ni	2-Sal	1384	minor
Scan3919	1_hFW	Fe	0.00291832	5.77e-02	14961SG	1.ni	2-Sal	1384	minor
Scan3919	1_hFW	Co	0.00262183	5.56e-02	14961SG	1.ni	2-Sal	1384	minor
Scan3919	1_hFW	Ni	0.00237548	8.57e-02	14961SG	1.ni	2-Sal	1384	minor
Scan3919	1_hFW	Cu	0.00374717	6.42e-02	14961SG	1.ni	2-Sal	1384	minor
Scan3919	1_hFW	Zn	0.00302995	5.56e-02	14961SG	1.ni	2-Sal	1384	minor
Scan3919	1_hFW	Se	0.00214888	4.62e-02	14961SG	1.ni	2-Sal	1384	minor
Scan3919	1_hFW	Sr	3.57593	1.91e+00	14961SG	1.ni	2-Sal	1384	Ca_Sr
Scan3919	2_SW	Mg	0.0347589	1.82e-01	14961SG	1.ni	2-Sal	28978	minor
Scan3919	2_SW	Al	0.0542239	2.32e-01	14961SG	1.ni	2-Sal	28978	minor
Scan3919	2_SW	Si	0.0591708	2.42e-01	14961SG	1.ni	2-Sal	28978	minor
Scan3919	2_SW	Ar	0.345006	5.90e-01	14961SG	1.ni	2-Sal	28978	Ar
Scan3919	2_SW	Ca	70.6761	8.41e+00	14961SG	1.ni	2-Sal	28978	Ca_Sr
Scan3919	2_SW	Cr	0.0277433	1.79e-01	14961SG	1.ni	2-Sal	28978	minor
Scan3919	2_SW	Mn	0.0339866	2.09e-01	14961SG	1.ni	2-Sal	28978	minor
Scan3919	2_SW	Fe	0.074086	2.88e-01	14961SG	1.ni	2-Sal	28978	minor
Scan3919	2_SW	Co	0.0545497	2.56e-01	14961SG	1.ni	2-Sal	28978	minor
Scan3919	2_SW	Ni	0.0434163	3.83e-01	14961SG	1.ni	2-Sal	28978	minor
Scan3919	2_SW	Cu	0.0822427	2.98e-01	14961SG	1.ni	2-Sal	28978	minor
Scan3919	2_SW	Zn	0.0720104	2.74e-01	14961SG	1.ni	2-Sal	28978	minor
Scan3919	2_SW	Se	0.0458328	2.23e-01	14961SG	1.ni	2-Sal	28978	minor
Scan3919	2_SW	Sr	70.4267	8.47e+00	14961SG	1.ni	2-Sal	28978	Ca_Sr
Scan3919	3_adFW	Mg	0.0349708	1.83e-01	14961SG	1.ni	2-Sal	36712	minor
Scan3919	3_adFW	Al	0.0559321	2.35e-01	14961SG	1.ni	2-Sal	36712	minor
Scan3919	3_adFW	Si	0.0593845	2.38e-01	14961SG	1.ni	2-Sal	36712	minor
Scan3919	3_adFW	Ar	0.42698	6.55e-01	14961SG	1.ni	2-Sal	36712	Ar
Scan3919	3_adFW	Ca	83.2826	9.13e+00	14961SG	1.ni	2-Sal	36712	Ca_Sr
Scan3919	3_adFW	Cr	0.0351619	2.02e-01	14961SG	1.ni	2-Sal	36712	minor
Scan3919	3_adFW	Mn	0.0326279	2.08e-01	14961SG	1.ni	2-Sal	36712	minor
Scan3919	3_adFW	Fe	0.200576	4.64e-01	14961SG	1.ni	2-Sal	36712	minor
Scan3919	3_adFW	Co	0.0672718	2.93e-01	14961SG	1.ni	2-Sal	36712	minor
Scan3919	3_adFW	Ni	0.0539783	4.91e-01	14961SG	1.ni	2-Sal	36712	minor
Scan3919	3_adFW	Cu	0.109567	3.45e-01	14961SG	1.ni	2-Sal	36712	minor
Scan3919	3_adFW	Zn	0.224377	4.79e-01	14961SG	1.ni	2-Sal	36712	minor
Scan3919	3_adFW	Se	0.0402715	2.08e-01	14961SG	1.ni	2-Sal	36712	minor
Scan3919	3_adFW	Sr	18.5879	4.37e+00	14961SG	1.ni	2-Sal	36712	Ca_Sr
Scan3920	1_hFW	Mg	0.00449823	6.53e-02	18253SD	1.ni	2-Sal	3119	minor
Scan3920	1_hFW	Al	0.00739769	8.57e-02	18253SD	1.ni	2-Sal	3119	minor
Scan3920	1_hFW	Si	0.00756524	8.65e-02	18253SD	1.ni	2-Sal	3119	minor
Scan3920	1_hFW	Ar	0.0392472	1.99e-01	18253SD	1.ni	2-Sal	3119	Ar
Scan3920	1_hFW	Ca	9.98913	3.16e+00	18253SD	1.ni	2-Sal	3119	Ca_Sr
Scan3920	1_hFW	Cr	0.00393502	6.75e-02	18253SD	1.ni	2-Sal	3119	minor
Scan3920	1_hFW	Mn	0.00742719	9.52e-02	18253SD	1.ni	2-Sal	3119	minor
Scan3920	1_hFW	Fe	0.0105027	1.09e-01	18253SD	1.ni	2-Sal	3119	minor
Scan3920	1_hFW	Co	0.00897921	1.04e-01	18253SD	1.ni	2-Sal	3119	minor
Scan3920	1_hFW	Ni	0.0154119	1.58e-01	18253SD	1.ni	2-Sal	3119	minor
Scan3920	1_hFW	Cu	0.0116539	1.15e-01	18253SD	1.ni	2-Sal	3119	minor
Scan3920	1_hFW	Zn	0.00542034	7.76e-02	18253SD	1.ni	2-Sal	3119	minor
Scan3920	1_hFW	Se	0.00666929	8.38e-02	18253SD	1.ni	2-Sal	3119	minor
Scan3920	1_hFW	Sr	10.052	3.19e+00	18253SD	1.ni	2-Sal	3119	Ca_Sr
Scan3920	2_SW	Mg	0.0375407	1.89e-01	18253SD	1.ni	2-Sal	23834	minor
Scan3920	2_SW	Al	0.058276	2.41e-01	18253SD	1.ni	2-Sal	23834	minor
Scan3920	2_SW	Si	0.0641811	2.51e-01	18253SD	1.ni	2-Sal	23834	minor
Scan3920	2_SW	Ar	0.310522	5.60e-01	18253SD	1.ni	2-Sal	23834	Ar
Scan3920	2_SW	Ca	78.3679	8.86e+00	18253SD	1.ni	2-Sal	23834	Ca_Sr
Scan3920	2_SW	Cr	0.03407	1.99e-01	18253SD	1.ni	2-Sal	23834	minor
Scan3920	2_SW	Mn	0.0404042	2.29e-01	18253SD	1.ni	2-Sal	23834	minor
Scan3920	2_SW	Fe	0.0869956	3.13e-01	18253SD	1.ni	2-Sal	23834	minor
Scan3920	2_SW	Co	0.0737705	2.94e-01	18253SD	1.ni	2-Sal	23834	minor
Scan3920	2_SW	Ni	0.064321	4.53e-01	18253SD	1.ni	2-Sal	23834	minor
Scan3920	2_SW	Cu	0.0957646	3.24e-01	18253SD	1.ni	2-Sal	23834	minor
Scan3920	2_SW	Zn	0.04926	2.31e-01	18253SD	1.ni	2-Sal	23834	minor
Scan3920	2_SW	Se	0.0512228	2.36e-01	18253SD	1.ni	2-Sal	23834	minor
Scan3920	2_SW	Sr	83.0204	9.19e+00	18253SD	1.ni	2-Sal	23834	Ca_Sr
Scan3920	3_adFW	Mg	0.04515	2.08e-01	18253SD	1.ni	2-Sal	40395	minor
Scan3920	3_adFW	Al	0.0751786	2.72e-01	18253SD	1.ni	2-Sal	40395	minor
Scan3920	3_adFW	Si	0.0771664	2.73e-01	18253SD	1.ni	2-Sal	40395	minor
Scan3920	3_adFW	Ar	0.509243	7.16e-01	18253SD	1.ni	2-Sal	40395	Ar
Scan3920	3_adFW	Ca	109.788	1.05e+01	18253SD	1.ni	2-Sal	40395	Ca_Sr
Scan3920	3_adFW	Cr	0.0383198	2.10e-01	18253SD	1.ni	2-Sal	40395	minor
Scan3920	3_adFW	Mn	0.0391186	2.26e-01	18253SD	1.ni	2-Sal	40395	minor
Scan3920	3_adFW	Fe	0.105515	3.40e-01	18253SD	1.ni	2-Sal	40395	minor
Scan3920	3_adFW	Co	0.0847684	3.16e-01	18253SD	1.ni	2-Sal	40395	minor
Scan3920	3_adFW	Ni	0.0628866	5.26e-01	18253SD	1.ni	2-Sal	40395	minor
Scan3920	3_adFW	Cu	0.108546	3.46e-01	18253SD	1.ni	2-Sal	40395	minor
Scan3920	3_adFW	Zn	0.0777909	2.86e-01	18253SD	1.ni	2-Sal	40395	minor
Scan3920	3_adFW	Se	0.0436787	2.16e-01	18253SD	1.ni	2-Sal	40395	minor
Scan3920	3_adFW	Sr	32.4832	5.76e+00	18253SD	1.ni	2-Sal	40395	Ca_Sr
Scan3921	1_hFW	Mg	0.00448768	6.63e-02	18253LD	1.ni	2-Sal	2428	minor
Scan3921	1_hFW	Al	0.00689618	8.26e-02	18253LD	1.ni	2-Sal	2428	minor
Scan3921	1_hFW	Si	0.00728188	8.48e-02	18253LD	1.ni	2-Sal	2428	minor
Scan3921	1_hFW	Ar	0.0386298	1.97e-01	18253LD	1.ni	2-Sal	2428	Ar
Scan3921	1_hFW	Ca	8.41071	2.90e+00	18253LD	1.ni	2-Sal	2428	Ca_Sr
Scan3921	1_hFW	Cr	0.00269709	5.79e-02	18253LD	1.ni	2-Sal	2428	minor
Scan3921	1_hFW	Mn	0.00652846	8.80e-02	18253LD	1.ni	2-Sal	2428	minor
Scan3921	1_hFW	Fe	0.00681146	8.93e-02	18253LD	1.ni	2-Sal	2428	minor
Scan3921	1_hFW	Co	0.00692385	9.03e-02	18253LD	1.ni	2-Sal	2428	minor
Scan3921	1_hFW	Ni	0.011628	1.35e-01	18253LD	1.ni	2-Sal	2428	minor
Scan3921	1_hFW	Cu	0.00974898	1.07e-01	18253LD	1.ni	2-Sal	2428	minor
Scan3921	1_hFW	Zn	0.00707536	8.62e-02	18253LD	1.ni	2-Sal	2428	minor
Scan3921	1_hFW	Se	0.00538556	7.75e-02	18253LD	1.ni	2-Sal	2428	minor
Scan3921	1_hFW	Sr	10.781	3.31e+00	18253LD	1.ni	2-Sal	2428	Ca_Sr
Scan3921	2_SW	Mg	0.039225	1.94e-01	18253LD	1.ni	2-Sal	20227	minor
Scan3921	2_SW	Al	0.0637317	2.51e-01	18253LD	1.ni	2-Sal	20227	minor
Scan3921	2_SW	Si	0.0680226	2.59e-01	18253LD	1.ni	2-Sal	20227	minor
Scan3921	2_SW	Ar	0.346482	5.91e-01	18253LD	1.ni	2-Sal	20227	Ar
Scan3921	2_SW	Ca	85.4934	9.25e+00	18253LD	1.ni	2-Sal	20227	Ca_Sr
Scan3921	2_SW	Cr	0.0292038	1.84e-01	18253LD	1.ni	2-Sal	20227	minor
Scan3921	2_SW	Mn	0.0409264	2.28e-01	18253LD	1.ni	2-Sal	20227	minor
Scan3921	2_SW	Fe	0.0675311	2.78e-01	18253LD	1.ni	2-Sal	20227	minor
Scan3921	2_SW	Co	0.0831647	3.10e-01	18253LD	1.ni	2-Sal	20227	minor
Scan3921	2_SW	Ni	0.0828066	4.74e-01	18253LD	1.ni	2-Sal	20227	minor
Scan3921	2_SW	Cu	0.0908697	3.18e-01	18253LD	1.ni	2-Sal	20227	minor
Scan3921	2_SW	Zn	0.0601606	2.53e-01	18253LD	1.ni	2-Sal	20227	minor
Scan3921	2_SW	Se	0.0538549	2.42e-01	18253LD	1.ni	2-Sal	20227	minor
Scan3921	2_SW	Sr	84.1621	9.25e+00	18253LD	1.ni	2-Sal	20227	Ca_Sr
Scan3921	3_adFW	Mg	0.0513792	2.21e-01	18253LD	1.ni	2-Sal	31196	minor
Scan3921	3_adFW	Al	0.0847485	2.89e-01	18253LD	1.ni	2-Sal	31196	minor
Scan3921	3_adFW	Si	0.0901796	2.97e-01	18253LD	1.ni	2-Sal	31196	minor
Scan3921	3_adFW	Ar	0.546732	7.41e-01	18253LD	1.ni	2-Sal	31196	Ar
Scan3921	3_adFW	Ca	133.211	1.15e+01	18253LD	1.ni	2-Sal	31196	Ca_Sr
Scan3921	3_adFW	Cr	0.0421378	2.20e-01	18253LD	1.ni	2-Sal	31196	minor
Scan3921	3_adFW	Mn	0.0480402	2.50e-01	18253LD	1.ni	2-Sal	31196	minor
Scan3921	3_adFW	Fe	0.101764	3.37e-01	18253LD	1.ni	2-Sal	31196	minor
Scan3921	3_adFW	Co	0.136677	3.96e-01	18253LD	1.ni	2-Sal	31196	minor
Scan3921	3_adFW	Ni	0.0934303	6.68e-01	18253LD	1.ni	2-Sal	31196	minor
Scan3921	3_adFW	Cu	0.112512	3.59e-01	18253LD	1.ni	2-Sal	31196	minor
Scan3921	3_adFW	Zn	0.125832	3.63e-01	18253LD	1.ni	2-Sal	31196	minor
Scan3921	3_adFW	Se	0.0498162	2.32e-01	18253LD	1.ni	2-Sal	31196	minor
Scan3921	3_adFW	Sr	33.6272	5.85e+00	18253LD	1.ni	2-Sal	31196	Ca_Sr
Scan3922	1_hFW	Mg	0.00340794	5.76e-02	17693SG	1.ni	1-PNG	3330	minor
Scan3922	1_hFW	Al	0.00517196	7.17e-02	17693SG	1.ni	1-PNG	3330	minor
Scan3922	1_hFW	Si	0.00527658	7.28e-02	17693SG	1.ni	1-PNG	3330	minor
Scan3922	1_hFW	Ar	0.0340206	1.85e-01	17693SG	1.ni	1-PNG	3330	Ar
Scan3922	1_hFW	Ca	7.41685	2.73e+00	17693SG	1.ni	1-PNG	3330	Ca_Sr
Scan3922	1_hFW	Cr	0.00219996	4.98e-02	17693SG	1.ni	1-PNG	3330	minor
Scan3922	1_hFW	Mn	0.00393929	7.06e-02	17693SG	1.ni	1-PNG	3330	minor
Scan3922	1_hFW	Fe	0.00595874	8.36e-02	17693SG	1.ni	1-PNG	3330	minor
Scan3922	1_hFW	Co	0.0050852	7.65e-02	17693SG	1.ni	1-PNG	3330	minor
Scan3922	1_hFW	Ni	0.00456943	1.18e-01	17693SG	1.ni	1-PNG	3330	minor
Scan3922	1_hFW	Cu	0.0085523	9.64e-02	17693SG	1.ni	1-PNG	3330	minor
Scan3922	1_hFW	Zn	0.00758959	8.94e-02	17693SG	1.ni	1-PNG	3330	minor
Scan3922	1_hFW	Se	0.00417651	6.68e-02	17693SG	1.ni	1-PNG	3330	minor
Scan3922	1_hFW	Sr	7.71343	2.80e+00	17693SG	1.ni	1-PNG	3330	Ca_Sr
Scan3922	2_SW	Mg	0.0303061	1.71e-01	17693SG	1.ni	1-PNG	28004	minor
Scan3922	2_SW	Al	0.0509726	2.25e-01	17693SG	1.ni	1-PNG	28004	minor
Scan3922	2_SW	Si	0.0587147	2.41e-01	17693SG	1.ni	1-PNG	28004	minor
Scan3922	2_SW	Ar	0.311623	5.59e-01	17693SG	1.ni	1-PNG	28004	Ar
Scan3922	2_SW	Ca	75.4341	8.70e+00	17693SG	1.ni	1-PNG	28004	Ca_Sr
Scan3922	2_SW	Cr	0.0244052	1.67e-01	17693SG	1.ni	1-PNG	28004	minor
Scan3922	2_SW	Mn	0.0294411	1.92e-01	17693SG	1.ni	1-PNG	28004	minor
Scan3922	2_SW	Fe	0.0556117	2.49e-01	17693SG	1.ni	1-PNG	28004	minor
Scan3922	2_SW	Co	0.0628624	2.68e-01	17693SG	1.ni	1-PNG	28004	minor
Scan3922	2_SW	Ni	0.064298	4.07e-01	17693SG	1.ni	1-PNG	28004	minor
Scan3922	2_SW	Cu	0.0667975	2.71e-01	17693SG	1.ni	1-PNG	28004	minor
Scan3922	2_SW	Zn	0.0551871	2.39e-01	17693SG	1.ni	1-PNG	28004	minor
Scan3922	2_SW	Se	0.0383455	2.00e-01	17693SG	1.ni	1-PNG	28004	minor
Scan3922	2_SW	Sr	65.1243	8.12e+00	17693SG	1.ni	1-PNG	28004	Ca_Sr
Scan3922	3_adFW	Mg	0.0327934	1.73e-01	17693SG	1.ni	1-PNG	41781	minor
Scan3922	3_adFW	Al	0.0564693	2.34e-01	17693SG	1.ni	1-PNG	41781	minor
Scan3922	3_adFW	Si	0.0624632	2.40e-01	17693SG	1.ni	1-PNG	41781	minor
Scan3922	3_adFW	Ar	0.4316	6.60e-01	17693SG	1.ni	1-PNG	41781	Ar
Scan3922	3_adFW	Ca	87.369	9.35e+00	17693SG	1.ni	1-PNG	41781	Ca_Sr
Scan3922	3_adFW	Cr	0.0265095	1.75e-01	17693SG	1.ni	1-PNG	41781	minor
Scan3922	3_adFW	Mn	0.0265979	1.89e-01	17693SG	1.ni	1-PNG	41781	minor
Scan3922	3_adFW	Fe	0.0739146	2.89e-01	17693SG	1.ni	1-PNG	41781	minor
Scan3922	3_adFW	Co	0.0670367	2.87e-01	17693SG	1.ni	1-PNG	41781	minor
Scan3922	3_adFW	Ni	0.032226	4.67e-01	17693SG	1.ni	1-PNG	41781	minor
Scan3922	3_adFW	Cu	0.165286	4.20e-01	17693SG	1.ni	1-PNG	41781	minor
Scan3922	3_adFW	Zn	0.21101	4.65e-01	17693SG	1.ni	1-PNG	41781	minor
Scan3922	3_adFW	Se	0.0319671	1.91e-01	17693SG	1.ni	1-PNG	41781	minor
Scan3922	3_adFW	Sr	28.6735	5.41e+00	17693SG	1.ni	1-PNG	41781	Ca_Sr
Scan3923	1_hFW	Mg	0.00709755	8.14e-02	19185LG	1.ni	1-PNG	2611	minor
Scan3923	1_hFW	Al	0.0103276	1.00e-01	19185LG	1.ni	1-PNG	2611	minor
Scan3923	1_hFW	Si	0.00943088	9.63e-02	19185LG	1.ni	1-PNG	2611	minor
Scan3923	1_hFW	Ar	0.0544544	2.34e-01	19185LG	1.ni	1-PNG	2611	Ar
Scan3923	1_hFW	Ca	12.5617	3.55e+00	19185LG	1.ni	1-PNG	2611	Ca_Sr
Scan3923	1_hFW	Cr	0.00384814	6.54e-02	19185LG	1.ni	1-PNG	2611	minor
Scan3923	1_hFW	Mn	0.013195	1.24e-01	19185LG	1.ni	1-PNG	2611	minor
Scan3923	1_hFW	Fe	0.00983392	1.10e-01	19185LG	1.ni	1-PNG	2611	minor
Scan3923	1_hFW	Co	0.00967056	1.08e-01	19185LG	1.ni	1-PNG	2611	minor
Scan3923	1_hFW	Ni	0.00869972	1.65e-01	19185LG	1.ni	1-PNG	2611	minor
Scan3923	1_hFW	Cu	0.0173643	1.37e-01	19185LG	1.ni	1-PNG	2611	minor
Scan3923	1_hFW	Zn	0.00905602	9.95e-02	19185LG	1.ni	1-PNG	2611	minor
Scan3923	1_hFW	Se	0.00879044	9.84e-02	19185LG	1.ni	1-PNG	2611	minor
Scan3923	1_hFW	Sr	16.0986	4.05e+00	19185LG	1.ni	1-PNG	2611	Ca_Sr
Scan3923	2_SW	Mg	0.0648307	2.50e-01	19185LG	1.ni	1-PNG	25100	minor
Scan3923	2_SW	Al	0.101595	3.18e-01	19185LG	1.ni	1-PNG	25100	minor
Scan3923	2_SW	Si	0.104823	3.19e-01	19185LG	1.ni	1-PNG	25100	minor
Scan3923	2_SW	Ar	0.537273	7.36e-01	19185LG	1.ni	1-PNG	25100	Ar
Scan3923	2_SW	Ca	128.305	1.13e+01	19185LG	1.ni	1-PNG	25100	Ca_Sr
Scan3923	2_SW	Cr	0.0456761	2.30e-01	19185LG	1.ni	1-PNG	25100	minor
Scan3923	2_SW	Mn	0.0699633	2.96e-01	19185LG	1.ni	1-PNG	25100	minor
Scan3923	2_SW	Fe	0.0998877	3.41e-01	19185LG	1.ni	1-PNG	25100	minor
Scan3923	2_SW	Co	0.111815	3.62e-01	19185LG	1.ni	1-PNG	25100	minor
Scan3923	2_SW	Ni	0.0975546	5.35e-01	19185LG	1.ni	1-PNG	25100	minor
Scan3923	2_SW	Cu	0.169192	4.29e-01	19185LG	1.ni	1-PNG	25100	minor
Scan3923	2_SW	Zn	0.114689	3.48e-01	19185LG	1.ni	1-PNG	25100	minor
Scan3923	2_SW	Se	0.0888844	3.10e-01	19185LG	1.ni	1-PNG	25100	minor
Scan3923	2_SW	Sr	150.018	1.24e+01	19185LG	1.ni	1-PNG	25100	Ca_Sr
Scan3923	3_adFW	Mg	0.0370575	1.86e-01	19185LG	1.ni	1-PNG	19080	minor
Scan3923	3_adFW	Al	0.0582926	2.40e-01	19185LG	1.ni	1-PNG	19080	minor
Scan3923	3_adFW	Si	0.0620413	2.43e-01	19185LG	1.ni	1-PNG	19080	minor
Scan3923	3_adFW	Ar	0.397543	6.34e-01	19185LG	1.ni	1-PNG	19080	Ar
Scan3923	3_adFW	Ca	87.1934	9.34e+00	19185LG	1.ni	1-PNG	19080	Ca_Sr
Scan3923	3_adFW	Cr	0.0276558	1.77e-01	19185LG	1.ni	1-PNG	19080	minor
Scan3923	3_adFW	Mn	0.0345063	2.11e-01	19185LG	1.ni	1-PNG	19080	minor
Scan3923	3_adFW	Fe	0.0832594	3.04e-01	19185LG	1.ni	1-PNG	19080	minor
Scan3923	3_adFW	Co	0.0726668	2.96e-01	19185LG	1.ni	1-PNG	19080	minor
Scan3923	3_adFW	Ni	0.046395	4.86e-01	19185LG	1.ni	1-PNG	19080	minor
Scan3923	3_adFW	Cu	0.0923147	3.19e-01	19185LG	1.ni	1-PNG	19080	minor
Scan3923	3_adFW	Zn	0.102961	3.24e-01	19185LG	1.ni	1-PNG	19080	minor
Scan3923	3_adFW	Se	0.0360122	1.98e-01	19185LG	1.ni	1-PNG	19080	minor
Scan3923	3_adFW	Sr	24.6256	5.05e+00	19185LG	1.ni	1-PNG	19080	Ca_Sr
Scan3924	1_hFW	Mg	0.00204966	4.57e-02	18268SG	1.ni	2-Sal	2595	minor
Scan3924	1_hFW	Al	0.00366412	5.88e-02	18268SG	1.ni	2-Sal	2595	minor
Scan3924	1_hFW	Si	0.00346523	6.00e-02	18268SG	1.ni	2-Sal	2595	minor
Scan3924	1_hFW	Ar	0.0219733	1.50e-01	18268SG	1.ni	2-Sal	2595	Ar
Scan3924	1_hFW	Ca	4.29682	2.07e+00	18268SG	1.ni	2-Sal	2595	Ca_Sr
Scan3924	1_hFW	Cr	0.00246829	5.30e-02	18268SG	1.ni	2-Sal	2595	minor
Scan3924	1_hFW	Mn	0.00261298	5.87e-02	18268SG	1.ni	2-Sal	2595	minor
Scan3924	1_hFW	Fe	0.00623299	8.27e-02	18268SG	1.ni	2-Sal	2595	minor
Scan3924	1_hFW	Co	0.0028886	6.09e-02	18268SG	1.ni	2-Sal	2595	minor
Scan3924	1_hFW	Ni	0.00228908	9.46e-02	18268SG	1.ni	2-Sal	2595	minor
Scan3924	1_hFW	Cu	0.00897325	9.69e-02	18268SG	1.ni	2-Sal	2595	minor
Scan3924	1_hFW	Zn	0.00238575	5.17e-02	18268SG	1.ni	2-Sal	2595	minor
Scan3924	1_hFW	Se	0.00254065	5.28e-02	18268SG	1.ni	2-Sal	2595	minor
Scan3924	1_hFW	Sr	5.51549	2.37e+00	18268SG	1.ni	2-Sal	2595	Ca_Sr
Scan3924	2_SW	Mg	0.031954	1.76e-01	18268SG	1.ni	2-Sal	32633	minor
Scan3924	2_SW	Al	0.0520569	2.27e-01	18268SG	1.ni	2-Sal	32633	minor
Scan3924	2_SW	Si	0.0570811	2.36e-01	18268SG	1.ni	2-Sal	32633	minor
Scan3924	2_SW	Ar	0.298864	5.48e-01	18268SG	1.ni	2-Sal	32633	Ar
Scan3924	2_SW	Ca	68.7145	8.29e+00	18268SG	1.ni	2-Sal	32633	Ca_Sr
Scan3924	2_SW	Cr	0.0340119	1.98e-01	18268SG	1.ni	2-Sal	32633	minor
Scan3924	2_SW	Mn	0.0357526	2.16e-01	18268SG	1.ni	2-Sal	32633	minor
Scan3924	2_SW	Fe	0.101126	3.33e-01	18268SG	1.ni	2-Sal	32633	minor
Scan3924	2_SW	Co	0.0629325	2.77e-01	18268SG	1.ni	2-Sal	32633	minor
Scan3924	2_SW	Ni	0.0732706	4.50e-01	18268SG	1.ni	2-Sal	32633	minor
Scan3924	2_SW	Cu	0.138872	3.86e-01	18268SG	1.ni	2-Sal	32633	minor
Scan3924	2_SW	Zn	0.04339	2.17e-01	18268SG	1.ni	2-Sal	32633	minor
Scan3924	2_SW	Se	0.0462451	2.25e-01	18268SG	1.ni	2-Sal	32633	minor
Scan3924	2_SW	Sr	86.3512	9.36e+00	18268SG	1.ni	2-Sal	32633	Ca_Sr
Scan3924	3_adFW	Mg	0.0460705	2.04e-01	18268SG	1.ni	2-Sal	49582	minor
Scan3924	3_adFW	Al	0.0817298	2.81e-01	18268SG	1.ni	2-Sal	49582	minor
Scan3924	3_adFW	Si	0.087243	2.79e-01	18268SG	1.ni	2-Sal	49582	minor
Scan3924	3_adFW	Ar	0.492288	7.03e-01	18268SG	1.ni	2-Sal	49582	Ar
Scan3924	3_adFW	Ca	124.516	1.12e+01	18268SG	1.ni	2-Sal	49582	Ca_Sr
Scan3924	3_adFW	Cr	0.0442098	2.29e-01	18268SG	1.ni	2-Sal	49582	minor
Scan3924	3_adFW	Mn	0.0426908	2.41e-01	18268SG	1.ni	2-Sal	49582	minor
Scan3924	3_adFW	Fe	0.174865	4.40e-01	18268SG	1.ni	2-Sal	49582	minor
Scan3924	3_adFW	Co	0.123173	3.98e-01	18268SG	1.ni	2-Sal	49582	minor
Scan3924	3_adFW	Ni	0.208129	6.59e-01	18268SG	1.ni	2-Sal	49582	minor
Scan3924	3_adFW	Cu	0.170389	4.51e-01	18268SG	1.ni	2-Sal	49582	minor
Scan3924	3_adFW	Zn	0.130479	3.77e-01	18268SG	1.ni	2-Sal	49582	minor
Scan3924	3_adFW	Se	0.0523933	2.45e-01	18268SG	1.ni	2-Sal	49582	minor
Scan3924	3_adFW	Sr	32.767	5.84e+00	18268SG	1.ni	2-Sal	49582	Ca_Sr
Scan3926	1_hFW	Mg	0.00305235	5.34e-02	18256LD	2.br	2-Sal	2538	minor
Scan3926	1_hFW	Al	0.0043117	6.54e-02	18256LD	2.br	2-Sal	2538	minor
Scan3926	1_hFW	Si	0.0044973	6.61e-02	18256LD	2.br	2-Sal	2538	minor
Scan3926	1_hFW	Ar	0.0219726	1.49e-01	18256LD	2.br	2-Sal	2538	Ar
Scan3926	1_hFW	Ca	4.75964	2.18e+00	18256LD	2.br	2-Sal	2538	Ca_Sr
Scan3926	1_hFW	Cr	0.00281869	5.54e-02	18256LD	2.br	2-Sal	2538	minor
Scan3926	1_hFW	Mn	0.00790725	9.63e-02	18256LD	2.br	2-Sal	2538	minor
Scan3926	1_hFW	Fe	0.00810884	9.73e-02	18256LD	2.br	2-Sal	2538	minor
Scan3926	1_hFW	Co	0.00429498	7.26e-02	18256LD	2.br	2-Sal	2538	minor
Scan3926	1_hFW	Ni	0.0037662	1.05e-01	18256LD	2.br	2-Sal	2538	minor
Scan3926	1_hFW	Cu	0.00839012	9.49e-02	18256LD	2.br	2-Sal	2538	minor
Scan3926	1_hFW	Zn	0.00361125	6.28e-02	18256LD	2.br	2-Sal	2538	minor
Scan3926	1_hFW	Se	0.00466573	7.15e-02	18256LD	2.br	2-Sal	2538	minor
Scan3926	1_hFW	Sr	9.70126	3.14e+00	18256LD	2.br	2-Sal	2538	Ca_Sr
Scan3926	2_SW	Mg	0.0579053	2.34e-01	18256LD	2.br	2-Sal	47551	minor
Scan3926	2_SW	Al	0.085242	2.90e-01	18256LD	2.br	2-Sal	47551	minor
Scan3926	2_SW	Si	0.0881997	2.94e-01	18256LD	2.br	2-Sal	47551	minor
Scan3926	2_SW	Ar	0.428573	6.56e-01	18256LD	2.br	2-Sal	47551	Ar
Scan3926	2_SW	Ca	98.8591	9.95e+00	18256LD	2.br	2-Sal	47551	Ca_Sr
Scan3926	2_SW	Cr	0.0517504	2.45e-01	18256LD	2.br	2-Sal	47551	minor
Scan3926	2_SW	Mn	0.064916	2.88e-01	18256LD	2.br	2-Sal	47551	minor
Scan3926	2_SW	Fe	0.127371	3.80e-01	18256LD	2.br	2-Sal	47551	minor
Scan3926	2_SW	Co	0.0962912	3.42e-01	18256LD	2.br	2-Sal	47551	minor
Scan3926	2_SW	Ni	0.0678355	5.09e-01	18256LD	2.br	2-Sal	47551	minor
Scan3926	2_SW	Cu	0.156312	4.12e-01	18256LD	2.br	2-Sal	47551	minor
Scan3926	2_SW	Zn	0.0697414	2.75e-01	18256LD	2.br	2-Sal	47551	minor
Scan3926	2_SW	Se	0.0937745	3.21e-01	18256LD	2.br	2-Sal	47551	minor
Scan3926	2_SW	Sr	174.888	1.33e+01	18256LD	2.br	2-Sal	47551	Ca_Sr
Scan3926	3_adFW	Mg	0.0611	2.41e-01	18256LD	2.br	2-Sal	73398	minor
Scan3926	3_adFW	Al	0.0912884	3.15e-01	18256LD	2.br	2-Sal	73398	minor
Scan3926	3_adFW	Si	0.105307	3.19e-01	18256LD	2.br	2-Sal	73398	minor
Scan3926	3_adFW	Ar	0.671828	8.22e-01	18256LD	2.br	2-Sal	73398	Ar
Scan3926	3_adFW	Ca	151.989	1.23e+01	18256LD	2.br	2-Sal	73398	Ca_Sr
Scan3926	3_adFW	Cr	0.0629743	2.69e-01	18256LD	2.br	2-Sal	73398	minor
Scan3926	3_adFW	Mn	0.0594682	2.81e-01	18256LD	2.br	2-Sal	73398	minor
Scan3926	3_adFW	Fe	0.201522	4.69e-01	18256LD	2.br	2-Sal	73398	minor
Scan3926	3_adFW	Co	0.147256	4.19e-01	18256LD	2.br	2-Sal	73398	minor
Scan3926	3_adFW	Ni	0.125798	7.15e-01	18256LD	2.br	2-Sal	73398	minor
Scan3926	3_adFW	Cu	0.163654	4.26e-01	18256LD	2.br	2-Sal	73398	minor
Scan3926	3_adFW	Zn	0.146016	3.91e-01	18256LD	2.br	2-Sal	73398	minor
Scan3926	3_adFW	Se	0.0875322	3.06e-01	18256LD	2.br	2-Sal	73398	minor
Scan3926	3_adFW	Sr	49.777	7.13e+00	18256LD	2.br	2-Sal	73398	Ca_Sr
Scan3927	1_hFW	Mg	0.00103261	3.20e-02	17763SD	2.br	1-PNG	2656	minor
Scan3927	1_hFW	Al	0.00171717	4.16e-02	17763SD	2.br	1-PNG	2656	minor
Scan3927	1_hFW	Si	0.00196459	4.38e-02	17763SD	2.br	1-PNG	2656	minor
Scan3927	1_hFW	Ar	0.0188943	1.37e-01	17763SD	2.br	1-PNG	2656	Ar
Scan3927	1_hFW	Ca	2.54424	1.62e+00	17763SD	2.br	1-PNG	2656	Ca_Sr
Scan3927	1_hFW	Cr	0.000662493	2.75e-02	17763SD	2.br	1-PNG	2656	minor
Scan3927	1_hFW	Mn	0.00210178	4.96e-02	17763SD	2.br	1-PNG	2656	minor
Scan3927	1_hFW	Fe	0.00321744	5.99e-02	17763SD	2.br	1-PNG	2656	minor
Scan3927	1_hFW	Co	0.00155535	4.33e-02	17763SD	2.br	1-PNG	2656	minor
Scan3927	1_hFW	Ni	0.00122442	6.24e-02	17763SD	2.br	1-PNG	2656	minor
Scan3927	1_hFW	Cu	0.00256535	5.29e-02	17763SD	2.br	1-PNG	2656	minor
Scan3927	1_hFW	Zn	0.0032603	5.78e-02	17763SD	2.br	1-PNG	2656	minor
Scan3927	1_hFW	Se	0.00101905	3.20e-02	17763SD	2.br	1-PNG	2656	minor
Scan3927	1_hFW	Sr	2.23503	1.50e+00	17763SD	2.br	1-PNG	2656	Ca_Sr
Scan3927	2_SW	Mg	0.0470282	2.13e-01	17763SD	2.br	1-PNG	66932	minor
Scan3927	2_SW	Al	0.0792844	2.81e-01	17763SD	2.br	1-PNG	66932	minor
Scan3927	2_SW	Si	0.090428	2.99e-01	17763SD	2.br	1-PNG	66932	minor
Scan3927	2_SW	Ar	0.538169	7.37e-01	17763SD	2.br	1-PNG	66932	Ar
Scan3927	2_SW	Ca	107.394	1.04e+01	17763SD	2.br	1-PNG	66932	Ca_Sr
Scan3927	2_SW	Cr	0.035082	2.02e-01	17763SD	2.br	1-PNG	66932	minor
Scan3927	2_SW	Mn	0.0470762	2.46e-01	17763SD	2.br	1-PNG	66932	minor
Scan3927	2_SW	Fe	0.094861	3.27e-01	17763SD	2.br	1-PNG	66932	minor
Scan3927	2_SW	Co	0.0859312	3.19e-01	17763SD	2.br	1-PNG	66932	minor
Scan3927	2_SW	Ni	0.067282	4.76e-01	17763SD	2.br	1-PNG	66932	minor
Scan3927	2_SW	Cu	0.111429	3.50e-01	17763SD	2.br	1-PNG	66932	minor
Scan3927	2_SW	Zn	0.0729481	2.79e-01	17763SD	2.br	1-PNG	66932	minor
Scan3927	2_SW	Se	0.0625341	2.60e-01	17763SD	2.br	1-PNG	66932	minor
Scan3927	2_SW	Sr	118.319	1.10e+01	17763SD	2.br	1-PNG	66932	Ca_Sr
Scan3927	3_adFW	Mg	0.0332486	1.73e-01	17763SD	2.br	1-PNG	53004	minor
Scan3927	3_adFW	Al	0.0583975	2.37e-01	17763SD	2.br	1-PNG	53004	minor
Scan3927	3_adFW	Si	0.0666247	2.48e-01	17763SD	2.br	1-PNG	53004	minor
Scan3927	3_adFW	Ar	0.434412	6.61e-01	17763SD	2.br	1-PNG	53004	Ar
Scan3927	3_adFW	Ca	94.2553	9.71e+00	17763SD	2.br	1-PNG	53004	Ca_Sr
Scan3927	3_adFW	Cr	0.025357	1.73e-01	17763SD	2.br	1-PNG	53004	minor
Scan3927	3_adFW	Mn	0.0267164	1.89e-01	17763SD	2.br	1-PNG	53004	minor
Scan3927	3_adFW	Fe	0.109339	3.46e-01	17763SD	2.br	1-PNG	53004	minor
Scan3927	3_adFW	Co	0.0765484	3.04e-01	17763SD	2.br	1-PNG	53004	minor
Scan3927	3_adFW	Ni	0.151904	5.16e-01	17763SD	2.br	1-PNG	53004	minor
Scan3927	3_adFW	Cu	0.094197	3.42e-01	17763SD	2.br	1-PNG	53004	minor
Scan3927	3_adFW	Zn	0.0987482	3.24e-01	17763SD	2.br	1-PNG	53004	minor
Scan3927	3_adFW	Se	0.0340658	1.97e-01	17763SD	2.br	1-PNG	53004	minor
Scan3927	3_adFW	Sr	21.985	4.74e+00	17763SD	2.br	1-PNG	53004	Ca_Sr
Scan3928	1_hFW	Mg	0.00201066	4.44e-02	17765SD	2.br	1-PNG	1723	minor
Scan3928	1_hFW	Al	0.0027701	5.19e-02	17765SD	2.br	1-PNG	1723	minor
Scan3928	1_hFW	Si	0.00298996	5.45e-02	17765SD	2.br	1-PNG	1723	minor
Scan3928	1_hFW	Ar	0.0170716	1.31e-01	17765SD	2.br	1-PNG	1723	Ar
Scan3928	1_hFW	Ca	3.02978	1.74e+00	17765SD	2.br	1-PNG	1723	Ca_Sr
Scan3928	1_hFW	Cr	0.00162541	4.31e-02	17765SD	2.br	1-PNG	1723	minor
Scan3928	1_hFW	Mn	0.00241928	5.42e-02	17765SD	2.br	1-PNG	1723	minor
Scan3928	1_hFW	Fe	0.00403851	6.77e-02	17765SD	2.br	1-PNG	1723	minor
Scan3928	1_hFW	Co	0.00208215	5.08e-02	17765SD	2.br	1-PNG	1723	minor
Scan3928	1_hFW	Ni	0.00353568	7.39e-02	17765SD	2.br	1-PNG	1723	minor
Scan3928	1_hFW	Cu	0.00436839	7.15e-02	17765SD	2.br	1-PNG	1723	minor
Scan3928	1_hFW	Zn	0.00244142	5.15e-02	17765SD	2.br	1-PNG	1723	minor
Scan3928	1_hFW	Se	0.00245524	5.01e-02	17765SD	2.br	1-PNG	1723	minor
Scan3928	1_hFW	Sr	5.44673	2.35e+00	17765SD	2.br	1-PNG	1723	Ca_Sr
Scan3928	2_SW	Mg	0.0590097	2.37e-01	17765SD	2.br	1-PNG	48209	minor
Scan3928	2_SW	Al	0.0856442	2.91e-01	17765SD	2.br	1-PNG	48209	minor
Scan3928	2_SW	Si	0.0908585	2.98e-01	17765SD	2.br	1-PNG	48209	minor
Scan3928	2_SW	Ar	0.497425	7.08e-01	17765SD	2.br	1-PNG	48209	Ar
Scan3928	2_SW	Ca	95.9805	9.81e+00	17765SD	2.br	1-PNG	48209	Ca_Sr
Scan3928	2_SW	Cr	0.0467818	2.33e-01	17765SD	2.br	1-PNG	48209	minor
Scan3928	2_SW	Mn	0.0647609	2.86e-01	17765SD	2.br	1-PNG	48209	minor
Scan3928	2_SW	Fe	0.128942	3.81e-01	17765SD	2.br	1-PNG	48209	minor
Scan3928	2_SW	Co	0.0799632	3.13e-01	17765SD	2.br	1-PNG	48209	minor
Scan3928	2_SW	Ni	0.0512775	4.48e-01	17765SD	2.br	1-PNG	48209	minor
Scan3928	2_SW	Cu	0.14817	4.01e-01	17765SD	2.br	1-PNG	48209	minor
Scan3928	2_SW	Zn	0.108479	3.39e-01	17765SD	2.br	1-PNG	48209	minor
Scan3928	2_SW	Se	0.0863726	3.08e-01	17765SD	2.br	1-PNG	48209	minor
Scan3928	2_SW	Sr	175.263	1.33e+01	17765SD	2.br	1-PNG	48209	Ca_Sr
Scan3928	3_adFW	Mg	0.0559978	2.29e-01	17765SD	2.br	1-PNG	51287	minor
Scan3928	3_adFW	Al	0.0883718	2.93e-01	17765SD	2.br	1-PNG	51287	minor
Scan3928	3_adFW	Si	0.0931018	3.00e-01	17765SD	2.br	1-PNG	51287	minor
Scan3928	3_adFW	Ar	0.554235	7.47e-01	17765SD	2.br	1-PNG	51287	Ar
Scan3928	3_adFW	Ca	120.929	1.10e+01	17765SD	2.br	1-PNG	51287	Ca_Sr
Scan3928	3_adFW	Cr	0.0532628	2.48e-01	17765SD	2.br	1-PNG	51287	minor
Scan3928	3_adFW	Mn	0.0580695	2.77e-01	17765SD	2.br	1-PNG	51287	minor
Scan3928	3_adFW	Fe	0.201846	4.71e-01	17765SD	2.br	1-PNG	51287	minor
Scan3928	3_adFW	Co	0.115815	3.78e-01	17765SD	2.br	1-PNG	51287	minor
Scan3928	3_adFW	Ni	0.083821	6.07e-01	17765SD	2.br	1-PNG	51287	minor
Scan3928	3_adFW	Cu	0.165214	4.31e-01	17765SD	2.br	1-PNG	51287	minor
Scan3928	3_adFW	Zn	0.306966	5.64e-01	17765SD	2.br	1-PNG	51287	minor
Scan3928	3_adFW	Se	0.0799111	2.96e-01	17765SD	2.br	1-PNG	51287	minor
Scan3928	3_adFW	Sr	72.9647	8.65e+00	17765SD	2.br	1-PNG	51287	Ca_Sr
Scan3929	1_hFW	Mg	0.00220135	4.58e-02	19179SD	1.ni	1-PNG	829	minor
Scan3929	1_hFW	Al	0.00341947	5.79e-02	19179SD	1.ni	1-PNG	829	minor
Scan3929	1_hFW	Si	0.00369241	5.79e-02	19179SD	1.ni	1-PNG	829	minor
Scan3929	1_hFW	Ar	0.019025	1.39e-01	19179SD	1.ni	1-PNG	829	Ar
Scan3929	1_hFW	Ca	4.14423	2.04e+00	19179SD	1.ni	1-PNG	829	Ca_Sr
Scan3929	1_hFW	Cr	0.00137032	4.07e-02	19179SD	1.ni	1-PNG	829	minor
Scan3929	1_hFW	Mn	0.00188346	4.84e-02	19179SD	1.ni	1-PNG	829	minor
Scan3929	1_hFW	Fe	0.00491081	7.33e-02	19179SD	1.ni	1-PNG	829	minor
Scan3929	1_hFW	Co	0.00280224	5.96e-02	19179SD	1.ni	1-PNG	829	minor
Scan3929	1_hFW	Ni	0.00470155	8.93e-02	19179SD	1.ni	1-PNG	829	minor
Scan3929	1_hFW	Cu	0.0060085	8.24e-02	19179SD	1.ni	1-PNG	829	minor
Scan3929	1_hFW	Zn	0.00270682	5.44e-02	19179SD	1.ni	1-PNG	829	minor
Scan3929	1_hFW	Se	0.0021221	4.96e-02	19179SD	1.ni	1-PNG	829	minor
Scan3929	1_hFW	Sr	4.78497	2.20e+00	19179SD	1.ni	1-PNG	829	Ca_Sr
Scan3929	2_SW	Mg	0.0500441	2.20e-01	19179SD	1.ni	1-PNG	20139	minor
Scan3929	2_SW	Al	0.0826171	2.87e-01	19179SD	1.ni	1-PNG	20139	minor
Scan3929	2_SW	Si	0.090576	3.01e-01	19179SD	1.ni	1-PNG	20139	minor
Scan3929	2_SW	Ar	0.489059	7.03e-01	19179SD	1.ni	1-PNG	20139	Ar
Scan3929	2_SW	Ca	110.492	1.05e+01	19179SD	1.ni	1-PNG	20139	Ca_Sr
Scan3929	2_SW	Cr	0.0401911	2.16e-01	19179SD	1.ni	1-PNG	20139	minor
Scan3929	2_SW	Mn	0.05318	2.60e-01	19179SD	1.ni	1-PNG	20139	minor
Scan3929	2_SW	Fe	0.117641	3.64e-01	19179SD	1.ni	1-PNG	20139	minor
Scan3929	2_SW	Co	0.0901845	3.26e-01	19179SD	1.ni	1-PNG	20139	minor
Scan3929	2_SW	Ni	0.0807905	5.02e-01	19179SD	1.ni	1-PNG	20139	minor
Scan3929	2_SW	Cu	0.163701	4.19e-01	19179SD	1.ni	1-PNG	20139	minor
Scan3929	2_SW	Zn	0.120322	3.56e-01	19179SD	1.ni	1-PNG	20139	minor
Scan3929	2_SW	Se	0.058722	2.54e-01	19179SD	1.ni	1-PNG	20139	minor
Scan3929	2_SW	Sr	93.9061	9.75e+00	19179SD	1.ni	1-PNG	20139	Ca_Sr
Scan3929	3_adFW	Mg	0.0514723	2.21e-01	19179SD	1.ni	1-PNG	25555	minor
Scan3929	3_adFW	Al	0.0839578	2.87e-01	19179SD	1.ni	1-PNG	25555	minor
Scan3929	3_adFW	Si	0.095621	3.03e-01	19179SD	1.ni	1-PNG	25555	minor
Scan3929	3_adFW	Ar	0.602182	7.77e-01	19179SD	1.ni	1-PNG	25555	Ar
Scan3929	3_adFW	Ca	126.972	1.13e+01	19179SD	1.ni	1-PNG	25555	Ca_Sr
Scan3929	3_adFW	Cr	0.0428302	2.21e-01	19179SD	1.ni	1-PNG	25555	minor
Scan3929	3_adFW	Mn	0.0450381	2.42e-01	19179SD	1.ni	1-PNG	25555	minor
Scan3929	3_adFW	Fe	0.134864	3.85e-01	19179SD	1.ni	1-PNG	25555	minor
Scan3929	3_adFW	Co	0.104999	3.48e-01	19179SD	1.ni	1-PNG	25555	minor
Scan3929	3_adFW	Ni	0.155207	5.80e-01	19179SD	1.ni	1-PNG	25555	minor
Scan3929	3_adFW	Cu	0.14279	4.08e-01	19179SD	1.ni	1-PNG	25555	minor
Scan3929	3_adFW	Zn	0.157533	4.05e-01	19179SD	1.ni	1-PNG	25555	minor
Scan3929	3_adFW	Se	0.0403467	2.06e-01	19179SD	1.ni	1-PNG	25555	minor
Scan3929	3_adFW	Sr	29.4978	5.49e+00	19179SD	1.ni	1-PNG	25555	Ca_Sr
Scan3933	1_hFW	Mg	0.00130688	3.56e-02	PFV42SG	2.br	3-Pol	917	minor
Scan3933	1_hFW	Al	0.00194771	4.52e-02	PFV42SG	2.br	3-Pol	917	minor
Scan3933	1_hFW	Si	0.0020856	4.28e-02	PFV42SG	2.br	3-Pol	917	minor
Scan3933	1_hFW	Ar	0.0106151	1.03e-01	PFV42SG	2.br	3-Pol	917	Ar
Scan3933	1_hFW	Ca	2.23382	1.50e+00	PFV42SG	2.br	3-Pol	917	Ca_Sr
Scan3933	1_hFW	Cr	0.000830156	3.04e-02	PFV42SG	2.br	3-Pol	917	minor
Scan3933	1_hFW	Mn	0.0147633	1.23e-01	PFV42SG	2.br	3-Pol	917	minor
Scan3933	1_hFW	Fe	0.00287369	6.73e-02	PFV42SG	2.br	3-Pol	917	minor
Scan3933	1_hFW	Co	0.00134411	4.12e-02	PFV42SG	2.br	3-Pol	917	minor
Scan3933	1_hFW	Ni	0.00255111	6.27e-02	PFV42SG	2.br	3-Pol	917	minor
Scan3933	1_hFW	Cu	0.00322186	5.87e-02	PFV42SG	2.br	3-Pol	917	minor
Scan3933	1_hFW	Zn	0.00237894	4.99e-02	PFV42SG	2.br	3-Pol	917	minor
Scan3933	1_hFW	Se	0.0016515	4.30e-02	PFV42SG	2.br	3-Pol	917	minor
Scan3933	1_hFW	Sr	4.18005	2.06e+00	PFV42SG	2.br	3-Pol	917	Ca_Sr
Scan3933	2_SW	Mg	0.0791179	2.76e-01	PFV42SG	2.br	3-Pol	48191	minor
Scan3933	2_SW	Al	0.114184	3.41e-01	PFV42SG	2.br	3-Pol	48191	minor
Scan3933	2_SW	Si	0.123243	3.47e-01	PFV42SG	2.br	3-Pol	48191	minor
Scan3933	2_SW	Ar	0.570559	7.58e-01	PFV42SG	2.br	3-Pol	48191	Ar
Scan3933	2_SW	Ca	132.023	1.15e+01	PFV42SG	2.br	3-Pol	48191	Ca_Sr
Scan3933	2_SW	Cr	0.0591365	2.63e-01	PFV42SG	2.br	3-Pol	48191	minor
Scan3933	2_SW	Mn	0.089245	3.34e-01	PFV42SG	2.br	3-Pol	48191	minor
Scan3933	2_SW	Fe	0.171011	4.40e-01	PFV42SG	2.br	3-Pol	48191	minor
Scan3933	2_SW	Co	0.106913	3.62e-01	PFV42SG	2.br	3-Pol	48191	minor
Scan3933	2_SW	Ni	0.0817566	5.17e-01	PFV42SG	2.br	3-Pol	48191	minor
Scan3933	2_SW	Cu	0.194014	4.58e-01	PFV42SG	2.br	3-Pol	48191	minor
Scan3933	2_SW	Zn	0.119102	3.56e-01	PFV42SG	2.br	3-Pol	48191	minor
Scan3933	2_SW	Se	0.105215	3.40e-01	PFV42SG	2.br	3-Pol	48191	minor
Scan3933	2_SW	Sr	216.029	1.49e+01	PFV42SG	2.br	3-Pol	48191	Ca_Sr
Scan3933	3_adFW	Mg	0.0201446	1.38e-01	PFV42SG	2.br	3-Pol	15764	minor
Scan3933	3_adFW	Al	0.031682	1.76e-01	PFV42SG	2.br	3-Pol	15764	minor
Scan3933	3_adFW	Si	0.0324198	1.77e-01	PFV42SG	2.br	3-Pol	15764	minor
Scan3933	3_adFW	Ar	0.186322	4.34e-01	PFV42SG	2.br	3-Pol	15764	Ar
Scan3933	3_adFW	Ca	39.4458	6.28e+00	PFV42SG	2.br	3-Pol	15764	Ca_Sr
Scan3933	3_adFW	Cr	0.0174546	1.42e-01	PFV42SG	2.br	3-Pol	15764	minor
Scan3933	3_adFW	Mn	0.020974	1.64e-01	PFV42SG	2.br	3-Pol	15764	minor
Scan3933	3_adFW	Fe	0.102398	3.32e-01	PFV42SG	2.br	3-Pol	15764	minor
Scan3933	3_adFW	Co	0.0289561	1.97e-01	PFV42SG	2.br	3-Pol	15764	minor
Scan3933	3_adFW	Ni	0.0313463	2.91e-01	PFV42SG	2.br	3-Pol	15764	minor
Scan3933	3_adFW	Cu	0.0496284	2.36e-01	PFV42SG	2.br	3-Pol	15764	minor
Scan3933	3_adFW	Zn	0.0799734	2.88e-01	PFV42SG	2.br	3-Pol	15764	minor
Scan3933	3_adFW	Se	0.0210674	1.53e-01	PFV42SG	2.br	3-Pol	15764	minor
Scan3933	3_adFW	Sr	28.1224	5.35e+00	PFV42SG	2.br	3-Pol	15764	Ca_Sr
Scan3939	1_hFW	Mg	0.00634481	7.80e-02	19183SG	1.ni	1-PNG	3031	minor
Scan3939	1_hFW	Al	0.00910761	9.49e-02	19183SG	1.ni	1-PNG	3031	minor
Scan3939	1_hFW	Si	0.00868622	9.31e-02	19183SG	1.ni	1-PNG	3031	minor
Scan3939	1_hFW	Ar	0.0575913	2.42e-01	19183SG	1.ni	1-PNG	3031	Ar
Scan3939	1_hFW	Ca	12.3486	3.52e+00	19183SG	1.ni	1-PNG	3031	Ca_Sr
Scan3939	1_hFW	Cr	0.00555975	7.73e-02	19183SG	1.ni	1-PNG	3031	minor
Scan3939	1_hFW	Mn	0.00866034	1.02e-01	19183SG	1.ni	1-PNG	3031	minor
Scan3939	1_hFW	Fe	0.0134705	1.24e-01	19183SG	1.ni	1-PNG	3031	minor
Scan3939	1_hFW	Co	0.00944192	1.07e-01	19183SG	1.ni	1-PNG	3031	minor
Scan3939	1_hFW	Ni	0.0143927	1.55e-01	19183SG	1.ni	1-PNG	3031	minor
Scan3939	1_hFW	Cu	0.014884	1.29e-01	19183SG	1.ni	1-PNG	3031	minor
Scan3939	1_hFW	Zn	0.00961144	1.02e-01	19183SG	1.ni	1-PNG	3031	minor
Scan3939	1_hFW	Se	0.00722327	8.86e-02	19183SG	1.ni	1-PNG	3031	minor
Scan3939	1_hFW	Sr	14.293	3.81e+00	19183SG	1.ni	1-PNG	3031	Ca_Sr
Scan3939	2_SW	Mg	0.0584262	2.39e-01	19183SG	1.ni	1-PNG	26135	minor
Scan3939	2_SW	Al	0.0960816	3.09e-01	19183SG	1.ni	1-PNG	26135	minor
Scan3939	2_SW	Si	0.104034	3.20e-01	19183SG	1.ni	1-PNG	26135	minor
Scan3939	2_SW	Ar	0.544397	7.39e-01	19183SG	1.ni	1-PNG	26135	Ar
Scan3939	2_SW	Ca	129.472	1.14e+01	19183SG	1.ni	1-PNG	26135	Ca_Sr
Scan3939	2_SW	Cr	0.0503242	2.42e-01	19183SG	1.ni	1-PNG	26135	minor
Scan3939	2_SW	Mn	0.0618537	2.81e-01	19183SG	1.ni	1-PNG	26135	minor
Scan3939	2_SW	Fe	0.123211	3.72e-01	19183SG	1.ni	1-PNG	26135	minor
Scan3939	2_SW	Co	0.109499	3.60e-01	19183SG	1.ni	1-PNG	26135	minor
Scan3939	2_SW	Ni	0.0929796	5.46e-01	19183SG	1.ni	1-PNG	26135	minor
Scan3939	2_SW	Cu	0.13036	3.78e-01	19183SG	1.ni	1-PNG	26135	minor
Scan3939	2_SW	Zn	0.10534	3.36e-01	19183SG	1.ni	1-PNG	26135	minor
Scan3939	2_SW	Se	0.0746193	2.84e-01	19183SG	1.ni	1-PNG	26135	minor
Scan3939	2_SW	Sr	130.917	1.15e+01	19183SG	1.ni	1-PNG	26135	Ca_Sr
Scan3939	3_adFW	Mg	0.0306313	1.70e-01	19183SG	1.ni	1-PNG	15700	minor
Scan3939	3_adFW	Al	0.052743	2.29e-01	19183SG	1.ni	1-PNG	15700	minor
Scan3939	3_adFW	Si	0.057479	2.35e-01	19183SG	1.ni	1-PNG	15700	minor
Scan3939	3_adFW	Ar	0.341549	5.84e-01	19183SG	1.ni	1-PNG	15700	Ar
Scan3939	3_adFW	Ca	83.8232	9.16e+00	19183SG	1.ni	1-PNG	15700	Ca_Sr
Scan3939	3_adFW	Cr	0.0267894	1.76e-01	19183SG	1.ni	1-PNG	15700	minor
Scan3939	3_adFW	Mn	0.0283252	1.91e-01	19183SG	1.ni	1-PNG	15700	minor
Scan3939	3_adFW	Fe	0.0751055	2.87e-01	19183SG	1.ni	1-PNG	15700	minor
Scan3939	3_adFW	Co	0.0732731	2.93e-01	19183SG	1.ni	1-PNG	15700	minor
Scan3939	3_adFW	Ni	0.0660935	4.91e-01	19183SG	1.ni	1-PNG	15700	minor
Scan3939	3_adFW	Cu	0.0621401	2.70e-01	19183SG	1.ni	1-PNG	15700	minor
Scan3939	3_adFW	Zn	0.116823	3.46e-01	19183SG	1.ni	1-PNG	15700	minor
Scan3939	3_adFW	Se	0.0244155	1.63e-01	19183SG	1.ni	1-PNG	15700	minor
Scan3939	3_adFW	Sr	19.7219	4.49e+00	19183SG	1.ni	1-PNG	15700	Ca_Sr
Scan3940	1_hFW	Mg	0.00424174	6.41e-02	19176SD	1.ni	1-PNG	2487	minor
Scan3940	1_hFW	Al	0.00781366	8.99e-02	19176SD	1.ni	1-PNG	2487	minor
Scan3940	1_hFW	Si	0.00839355	8.99e-02	19176SD	1.ni	1-PNG	2487	minor
Scan3940	1_hFW	Ar	0.037546	1.94e-01	19176SD	1.ni	1-PNG	2487	Ar
Scan3940	1_hFW	Ca	10.0457	3.17e+00	19176SD	1.ni	1-PNG	2487	Ca_Sr
Scan3940	1_hFW	Cr	0.00264905	5.39e-02	19176SD	1.ni	1-PNG	2487	minor
Scan3940	1_hFW	Mn	0.00492488	7.82e-02	19176SD	1.ni	1-PNG	2487	minor
Scan3940	1_hFW	Fe	0.00682275	8.70e-02	19176SD	1.ni	1-PNG	2487	minor
Scan3940	1_hFW	Co	0.00908465	1.03e-01	19176SD	1.ni	1-PNG	2487	minor
Scan3940	1_hFW	Ni	0.0155891	1.58e-01	19176SD	1.ni	1-PNG	2487	minor
Scan3940	1_hFW	Cu	0.0104205	1.11e-01	19176SD	1.ni	1-PNG	2487	minor
Scan3940	1_hFW	Zn	0.0080693	9.25e-02	19176SD	1.ni	1-PNG	2487	minor
Scan3940	1_hFW	Se	0.00611995	8.07e-02	19176SD	1.ni	1-PNG	2487	minor
Scan3940	1_hFW	Sr	11.6873	3.45e+00	19176SD	1.ni	1-PNG	2487	Ca_Sr
Scan3940	2_SW	Mg	0.0578075	2.36e-01	19176SD	1.ni	1-PNG	31320	minor
Scan3940	2_SW	Al	0.100117	3.14e-01	19176SD	1.ni	1-PNG	31320	minor
Scan3940	2_SW	Si	0.108936	3.27e-01	19176SD	1.ni	1-PNG	31320	minor
Scan3940	2_SW	Ar	0.481913	6.98e-01	19176SD	1.ni	1-PNG	31320	Ar
Scan3940	2_SW	Ca	134.022	1.16e+01	19176SD	1.ni	1-PNG	31320	Ca_Sr
Scan3940	2_SW	Cr	0.0379927	2.11e-01	19176SD	1.ni	1-PNG	31320	minor
Scan3940	2_SW	Mn	0.0599322	2.75e-01	19176SD	1.ni	1-PNG	31320	minor
Scan3940	2_SW	Fe	0.0843458	3.13e-01	19176SD	1.ni	1-PNG	31320	minor
Scan3940	2_SW	Co	0.127957	3.86e-01	19176SD	1.ni	1-PNG	31320	minor
Scan3940	2_SW	Ni	0.104642	5.94e-01	19176SD	1.ni	1-PNG	31320	minor
Scan3940	2_SW	Cu	0.137271	3.92e-01	19176SD	1.ni	1-PNG	31320	minor
Scan3940	2_SW	Zn	0.114854	3.48e-01	19176SD	1.ni	1-PNG	31320	minor
Scan3940	2_SW	Se	0.075143	2.87e-01	19176SD	1.ni	1-PNG	31320	minor
Scan3940	2_SW	Sr	142.121	1.20e+01	19176SD	1.ni	1-PNG	31320	Ca_Sr
Scan3940	3_adFW	Mg	0.0506241	2.13e-01	19176SD	1.ni	1-PNG	32938	minor
Scan3940	3_adFW	Al	0.0867839	2.88e-01	19176SD	1.ni	1-PNG	32938	minor
Scan3940	3_adFW	Si	0.0976044	3.03e-01	19176SD	1.ni	1-PNG	32938	minor
Scan3940	3_adFW	Ar	0.494451	7.06e-01	19176SD	1.ni	1-PNG	32938	Ar
Scan3940	3_adFW	Ca	137.38	1.17e+01	19176SD	1.ni	1-PNG	32938	Ca_Sr
Scan3940	3_adFW	Cr	0.035463	2.05e-01	19176SD	1.ni	1-PNG	32938	minor
Scan3940	3_adFW	Mn	0.0447757	2.40e-01	19176SD	1.ni	1-PNG	32938	minor
Scan3940	3_adFW	Fe	0.105356	3.44e-01	19176SD	1.ni	1-PNG	32938	minor
Scan3940	3_adFW	Co	0.120434	3.83e-01	19176SD	1.ni	1-PNG	32938	minor
Scan3940	3_adFW	Ni	0.193159	6.57e-01	19176SD	1.ni	1-PNG	32938	minor
Scan3940	3_adFW	Cu	0.0936055	3.48e-01	19176SD	1.ni	1-PNG	32938	minor
Scan3940	3_adFW	Zn	0.191009	4.45e-01	19176SD	1.ni	1-PNG	32938	minor
Scan3940	3_adFW	Se	0.0407062	2.16e-01	19176SD	1.ni	1-PNG	32938	minor
Scan3940	3_adFW	Sr	30.2536	5.57e+00	19176SD	1.ni	1-PNG	32938	Ca_Sr
Scan3941	1_hFW	Mg	0.00245883	4.97e-02	19185SG	1.ni	1-PNG	968	minor
Scan3941	1_hFW	Al	0.00347545	5.90e-02	19185SG	1.ni	1-PNG	968	minor
Scan3941	1_hFW	Si	0.00415213	6.35e-02	19185SG	1.ni	1-PNG	968	minor
Scan3941	1_hFW	Ar	0.0226623	1.50e-01	19185SG	1.ni	1-PNG	968	Ar
Scan3941	1_hFW	Ca	5.58354	2.37e+00	19185SG	1.ni	1-PNG	968	Ca_Sr
Scan3941	1_hFW	Cr	0.00155795	4.22e-02	19185SG	1.ni	1-PNG	968	minor
Scan3941	1_hFW	Mn	0.00192052	4.92e-02	19185SG	1.ni	1-PNG	968	minor
Scan3941	1_hFW	Fe	0.00322395	5.98e-02	19185SG	1.ni	1-PNG	968	minor
Scan3941	1_hFW	Co	0.00458523	7.26e-02	19185SG	1.ni	1-PNG	968	minor
Scan3941	1_hFW	Ni	0.00552546	1.07e-01	19185SG	1.ni	1-PNG	968	minor
Scan3941	1_hFW	Cu	0.00476626	7.24e-02	19185SG	1.ni	1-PNG	968	minor
Scan3941	1_hFW	Zn	0.00217608	4.78e-02	19185SG	1.ni	1-PNG	968	minor
Scan3941	1_hFW	Se	0.00173654	4.26e-02	19185SG	1.ni	1-PNG	968	minor
Scan3941	1_hFW	Sr	4.47819	2.13e+00	19185SG	1.ni	1-PNG	968	Ca_Sr
Scan3941	2_SW	Mg	0.0355787	1.85e-01	19185SG	1.ni	1-PNG	18316	minor
Scan3941	2_SW	Al	0.0535722	2.32e-01	19185SG	1.ni	1-PNG	18316	minor
Scan3941	2_SW	Si	0.0643422	2.50e-01	19185SG	1.ni	1-PNG	18316	minor
Scan3941	2_SW	Ar	0.390827	6.27e-01	19185SG	1.ni	1-PNG	18316	Ar
Scan3941	2_SW	Ca	75.0374	8.67e+00	19185SG	1.ni	1-PNG	18316	Ca_Sr
Scan3941	2_SW	Cr	0.0258503	1.73e-01	19185SG	1.ni	1-PNG	18316	minor
Scan3941	2_SW	Mn	0.034786	2.10e-01	19185SG	1.ni	1-PNG	18316	minor
Scan3941	2_SW	Fe	0.0579322	2.58e-01	19185SG	1.ni	1-PNG	18316	minor
Scan3941	2_SW	Co	0.0543442	2.55e-01	19185SG	1.ni	1-PNG	18316	minor
Scan3941	2_SW	Ni	0.038501	3.82e-01	19185SG	1.ni	1-PNG	18316	minor
Scan3941	2_SW	Cu	0.0927249	3.15e-01	19185SG	1.ni	1-PNG	18316	minor
Scan3941	2_SW	Zn	0.0451576	2.21e-01	19185SG	1.ni	1-PNG	18316	minor
Scan3941	2_SW	Se	0.0382831	2.05e-01	19185SG	1.ni	1-PNG	18316	minor
Scan3941	2_SW	Sr	62.1733	7.95e+00	19185SG	1.ni	1-PNG	18316	Ca_Sr
Scan3941	3_adFW	Mg	0.0373888	1.89e-01	19185SG	1.ni	1-PNG	26169	minor
Scan3941	3_adFW	Al	0.0639281	2.49e-01	19185SG	1.ni	1-PNG	26169	minor
Scan3941	3_adFW	Si	0.0636614	2.47e-01	19185SG	1.ni	1-PNG	26169	minor
Scan3941	3_adFW	Ar	0.518669	7.23e-01	19185SG	1.ni	1-PNG	26169	Ar
Scan3941	3_adFW	Ca	86.4561	9.30e+00	19185SG	1.ni	1-PNG	26169	Ca_Sr
Scan3941	3_adFW	Cr	0.0274571	1.78e-01	19185SG	1.ni	1-PNG	26169	minor
Scan3941	3_adFW	Mn	0.0343038	2.10e-01	19185SG	1.ni	1-PNG	26169	minor
Scan3941	3_adFW	Fe	0.0960653	3.24e-01	19185SG	1.ni	1-PNG	26169	minor
Scan3941	3_adFW	Co	0.0572307	2.63e-01	19185SG	1.ni	1-PNG	26169	minor
Scan3941	3_adFW	Ni	0.0438078	4.38e-01	19185SG	1.ni	1-PNG	26169	minor
Scan3941	3_adFW	Cu	0.109964	3.45e-01	19185SG	1.ni	1-PNG	26169	minor
Scan3941	3_adFW	Zn	0.111444	3.40e-01	19185SG	1.ni	1-PNG	26169	minor
Scan3941	3_adFW	Se	0.0369722	2.01e-01	19185SG	1.ni	1-PNG	26169	minor
Scan3941	3_adFW	Sr	21.5942	4.70e+00	19185SG	1.ni	1-PNG	26169	Ca_Sr
Scan3943	1_hFW	Mg	0.00223009	4.57e-02	17766SG	2.br	1-PNG	2065	minor
Scan3943	1_hFW	Al	0.00364287	6.00e-02	17766SG	2.br	1-PNG	2065	minor
Scan3943	1_hFW	Si	0.00427214	6.43e-02	17766SG	2.br	1-PNG	2065	minor
Scan3943	1_hFW	Ar	0.0221105	1.49e-01	17766SG	2.br	1-PNG	2065	Ar
Scan3943	1_hFW	Ca	4.25164	2.06e+00	17766SG	2.br	1-PNG	2065	Ca_Sr
Scan3943	1_hFW	Cr	0.00221895	5.01e-02	17766SG	2.br	1-PNG	2065	minor
Scan3943	1_hFW	Mn	0.00295195	6.00e-02	17766SG	2.br	1-PNG	2065	minor
Scan3943	1_hFW	Fe	0.00562681	7.81e-02	17766SG	2.br	1-PNG	2065	minor
Scan3943	1_hFW	Co	0.00284201	5.89e-02	17766SG	2.br	1-PNG	2065	minor
Scan3943	1_hFW	Ni	0.00572493	9.33e-02	17766SG	2.br	1-PNG	2065	minor
Scan3943	1_hFW	Cu	0.0070114	8.91e-02	17766SG	2.br	1-PNG	2065	minor
Scan3943	1_hFW	Zn	0.00334144	5.81e-02	17766SG	2.br	1-PNG	2065	minor
Scan3943	1_hFW	Se	0.00329738	5.85e-02	17766SG	2.br	1-PNG	2065	minor
Scan3943	1_hFW	Sr	7.58362	2.78e+00	17766SG	2.br	1-PNG	2065	Ca_Sr
Scan3943	2_SW	Mg	0.0658519	2.49e-01	17766SG	2.br	1-PNG	51695	minor
Scan3943	2_SW	Al	0.102413	3.17e-01	17766SG	2.br	1-PNG	51695	minor
Scan3943	2_SW	Si	0.105298	3.20e-01	17766SG	2.br	1-PNG	51695	minor
Scan3943	2_SW	Ar	0.578913	7.65e-01	17766SG	2.br	1-PNG	51695	Ar
Scan3943	2_SW	Ca	119.642	1.09e+01	17766SG	2.br	1-PNG	51695	Ca_Sr
Scan3943	2_SW	Cr	0.0574291	2.60e-01	17766SG	2.br	1-PNG	51695	minor
Scan3943	2_SW	Mn	0.0751281	3.09e-01	17766SG	2.br	1-PNG	51695	minor
Scan3943	2_SW	Fe	0.174643	4.40e-01	17766SG	2.br	1-PNG	51695	minor
Scan3943	2_SW	Co	0.101303	3.53e-01	17766SG	2.br	1-PNG	51695	minor
Scan3943	2_SW	Ni	0.0662316	5.19e-01	17766SG	2.br	1-PNG	51695	minor
Scan3943	2_SW	Cu	0.208644	4.74e-01	17766SG	2.br	1-PNG	51695	minor
Scan3943	2_SW	Zn	0.0934775	3.19e-01	17766SG	2.br	1-PNG	51695	minor
Scan3943	2_SW	Se	0.107708	3.42e-01	17766SG	2.br	1-PNG	51695	minor
Scan3943	2_SW	Sr	193.371	1.40e+01	17766SG	2.br	1-PNG	51695	Ca_Sr
Scan3943	3_adFW	Mg	0.0473113	2.12e-01	17766SG	2.br	1-PNG	50681	minor
Scan3943	3_adFW	Al	0.0809515	2.83e-01	17766SG	2.br	1-PNG	50681	minor
Scan3943	3_adFW	Si	0.0896005	2.95e-01	17766SG	2.br	1-PNG	50681	minor
Scan3943	3_adFW	Ar	0.58564	7.67e-01	17766SG	2.br	1-PNG	50681	Ar
Scan3943	3_adFW	Ca	126.979	1.13e+01	17766SG	2.br	1-PNG	50681	Ca_Sr
Scan3943	3_adFW	Cr	0.0436336	2.25e-01	17766SG	2.br	1-PNG	50681	minor
Scan3943	3_adFW	Mn	0.043856	2.39e-01	17766SG	2.br	1-PNG	50681	minor
Scan3943	3_adFW	Fe	0.133167	3.82e-01	17766SG	2.br	1-PNG	50681	minor
Scan3943	3_adFW	Co	0.106001	3.56e-01	17766SG	2.br	1-PNG	50681	minor
Scan3943	3_adFW	Ni	0.128756	5.96e-01	17766SG	2.br	1-PNG	50681	minor
Scan3943	3_adFW	Cu	0.124979	3.78e-01	17766SG	2.br	1-PNG	50681	minor
Scan3943	3_adFW	Zn	0.128236	3.65e-01	17766SG	2.br	1-PNG	50681	minor
Scan3943	3_adFW	Se	0.0667152	2.66e-01	17766SG	2.br	1-PNG	50681	minor
Scan3943	3_adFW	Sr	39.1906	6.32e+00	17766SG	2.br	1-PNG	50681	Ca_Sr
