# Supplementary material for: Unmasking pipefish otolith using synchrotron-based scanning X-ray fluorescence
Source: Sci Rep. 2023 Mar 23;13:4794. doi: 10.1038/s41598-023-31798-z (PMC10036667; doi:10.1038/s41598-023-31798-z)
Supplement: Supplementary file 3 — Supplementary Information 3. [file 41598_2023_31798_MOESM3_ESM.xlsx]

## Sheet: traces_turns_peaks
Supplementary Table 2: Compilation of strontium (Sr) and sulphur (S) XRF energy output data along the transect (given as position and µm conversion features). Sr signal gives the environmental transition limit coordinates. This dataset was used for individual otolith growth increment counting and to estimate the duration of the SW phase.
Scan	dµm	Sr	S	dpos	smooth	SWi_VF	SWf_VF	ROI	Peak_pos
Scan3912	0	1173	2	1	1174.01	4.52	110.24	1-hFW	1
Scan3912	0.4518	1203.36	0.2539	2	1180.26	4.52	110.24	1-hFW	0
Scan3912	0.9036	1202.39	1.52239	3	1186.69	4.52	110.24	1-hFW	1
Scan3912	1.3554	1179.24	0.09758	4	1193.3	4.52	110.24	1-hFW	0
Scan3912	1.8072	1167.07	0.90476	5	1200.09	4.52	110.24	1-hFW	0
Scan3912	2.259	1224.52	1.09963	6	1207.07	4.52	110.24	1-hFW	0
Scan3912	2.7108	1203.58	1.70408	7	1214.24	4.52	110.24	1-hFW	1
Scan3912	3.1626	1217.88	1.12153	8	1221.6	4.52	110.24	1-hFW	0
Scan3912	3.6144	1246.12	0.67687	9	1229.19	4.52	110.24	1-hFW	0
Scan3912	4.0662	1234.47	0.90179	10	1237.01	4.52	110.24	1-hFW	1
Scan3912	4.518	1220.56	0.8869	11	1245.08	4.52	110.24	1-hFW	0
Scan3912	4.9698	1226.6	0.17694	12	1253.43	4.52	110.24	2-SW	0
Scan3912	5.4216	1289.01	0.71429	13	1262.08	4.52	110.24	2-SW	0
Scan3912	5.8734	1276.74	1.86515	14	1271.03	4.52	110.24	2-SW	1
Scan3912	6.3252	1273.74	0.70833	15	1280.3	4.52	110.24	2-SW	0
Scan3912	6.777	1281.46	0.59439	16	1289.9	4.52	110.24	2-SW	0
Scan3912	7.2288	1272.98	0.47166	17	1299.8	4.52	110.24	2-SW	0
Scan3912	7.6806	1301.5	0.83496	18	1309.99	4.52	110.24	2-SW	0
Scan3912	8.1324	1299.76	1.45918	19	1320.42	4.52	110.24	2-SW	0
Scan3912	8.5842	1308.16	1.98512	20	1331.03	4.52	110.24	2-SW	1
Scan3912	9.036	1307.61	0.84467	21	1341.72	4.52	110.24	2-SW	0
Scan3912	9.4878	1321.62	0.21875	22	1352.4	4.52	110.24	2-SW	0
Scan3912	9.9396	1348.75	0.98328	23	1362.92	4.52	110.24	2-SW	1
Scan3912	10.3914	1352	0.6875	24	1373.14	4.52	110.24	2-SW	0
Scan3912	10.8432	1382.2	0.5102	25	1382.9	4.52	110.24	2-SW	0
Scan3912	11.295	1411.04	1	26	1392.01	4.52	110.24	2-SW	1
Scan3912	11.7468	1427.87	0.99546	27	1400.3	4.52	110.24	2-SW	0
Scan3912	12.1986	1480.51	1.26403	28	1407.6	4.52	110.24	2-SW	0
Scan3912	12.6504	1456.11	1.33333	29	1413.76	4.52	110.24	2-SW	0
Scan3912	13.1022	1490.13	1.69048	30	1418.65	4.52	110.24	2-SW	1
Scan3912	13.554	1522.2	1.37755	31	1422.17	4.52	110.24	2-SW	0
Scan3912	14.0058	1543.84	1.66341	32	1424.27	4.52	110.24	2-SW	1
Scan3912	14.4576	1531.22	0.7619	33	1424.93	4.52	110.24	2-SW	0
Scan3912	14.9094	1499.43	0.21429	34	1424.19	4.52	110.24	2-SW	0
Scan3912	15.3612	1501.8	1.30471	35	1422.13	4.52	110.24	2-SW	0
Scan3912	15.813	1479.42	1.50347	36	1418.88	4.52	110.24	2-SW	1
Scan3912	16.2648	1398.74	1	37	1414.6	4.52	110.24	2-SW	0
Scan3912	16.7166	1427.06	1.11905	38	1409.5	4.52	110.24	2-SW	0
Scan3912	17.1684	1416.71	1.94615	39	1403.78	4.52	110.24	2-SW	0
Scan3912	17.6202	1404.1	1.96556	40	1397.69	4.52	110.24	2-SW	1
Scan3912	18.072	1397.58	1.14286	41	1391.46	4.52	110.24	2-SW	0
Scan3912	18.5238	1322.9	1.68041	42	1385.33	4.52	110.24	2-SW	0
Scan3912	18.9756	1329.62	2	43	1379.5	4.52	110.24	2-SW	1
Scan3912	19.4274	1328.1	1.82944	44	1374.18	4.52	110.24	2-SW	0
Scan3912	19.8792	1285.81	1.68821	45	1369.52	4.52	110.24	2-SW	0
Scan3912	20.331	1352.72	1.01849	46	1365.67	4.52	110.24	2-SW	0
Scan3912	20.7828	1310.02	1.21117	47	1362.71	4.52	110.24	2-SW	1
Scan3912	21.2346	1303.86	0.2478	48	1360.71	4.52	110.24	2-SW	0
Scan3912	21.6864	1335.06	1	49	1359.7	4.52	110.24	2-SW	1
Scan3912	22.1382	1307.69	0.76389	50	1359.69	4.52	110.24	2-SW	0
Scan3912	22.59	1307.9	1.70181	51	1360.63	4.52	110.24	2-SW	1
Scan3912	23.0418	1319.64	1.38967	52	1362.48	4.52	110.24	2-SW	0
Scan3912	23.4936	1332.57	1.00283	53	1365.16	4.52	110.24	2-SW	0
Scan3912	23.9454	1393.8	0.40908	54	1368.58	4.52	110.24	2-SW	0
Scan3912	24.3972	1391.04	0.83163	55	1372.64	4.52	110.24	2-SW	0
Scan3912	24.849	1376.84	1.42949	56	1377.25	4.52	110.24	2-SW	0
Scan3912	25.3008	1342.11	1.83333	57	1382.28	4.52	110.24	2-SW	1
Scan3912	25.7526	1371.07	0.71429	58	1387.64	4.52	110.24	2-SW	0
Scan3912	26.2044	1402.93	0.61905	59	1393.21	4.52	110.24	2-SW	0
Scan3912	26.6562	1394.58	0.96103	60	1398.9	4.52	110.24	2-SW	0
Scan3912	27.108	1396.8	1.54082	61	1404.61	4.52	110.24	2-SW	1
Scan3912	27.5598	1404.62	1.46287	62	1410.26	4.52	110.24	2-SW	0
Scan3912	28.0116	1431.1	1.52381	63	1415.78	4.52	110.24	2-SW	0
Scan3912	28.4634	1451.38	1.65625	64	1421.1	4.52	110.24	2-SW	1
Scan3912	28.9152	1463.51	1.02494	65	1426.17	4.52	110.24	2-SW	0
Scan3912	29.367	1476.74	0.38471	66	1430.94	4.52	110.24	2-SW	0
Scan3912	29.8188	1441.09	0.51276	67	1435.39	4.52	110.24	2-SW	0
Scan3912	30.2706	1455.42	1	68	1439.5	4.52	110.24	2-SW	1
Scan3912	30.7224	1446.63	0.75964	69	1443.26	4.52	110.24	2-SW	0
Scan3912	31.1742	1423.22	0.58036	70	1446.67	4.52	110.24	2-SW	0
Scan3912	31.626	1441.49	1.45833	71	1449.75	4.52	110.24	2-SW	0
Scan3912	32.0778	1469.79	2.38187	72	1452.52	4.52	110.24	2-SW	1
Scan3912	32.5296	1487.66	1.31633	73	1455.02	4.52	110.24	2-SW	0
Scan3912	32.9814	1477.27	1.52218	74	1457.29	4.52	110.24	2-SW	0
Scan3912	33.4332	1494.78	2.27664	75	1459.36	4.52	110.24	2-SW	1
Scan3912	33.885	1477.39	2	76	1461.3	4.52	110.24	2-SW	0
Scan3912	34.3368	1469.66	1.94048	77	1463.14	4.52	110.24	2-SW	0
Scan3912	34.7886	1465.09	1.48611	78	1464.94	4.52	110.24	2-SW	0
Scan3912	35.2404	1448.85	0.625	79	1466.72	4.52	110.24	2-SW	0
Scan3912	35.6922	1421.52	1.64739	80	1468.53	4.52	110.24	2-SW	1
Scan3912	36.144	1460.62	0.99093	81	1470.4	4.52	110.24	2-SW	0
Scan3912	36.5958	1442.11	0.28699	82	1472.32	4.52	110.24	2-SW	0
Scan3912	37.0476	1437.68	1	83	1474.31	4.52	110.24	2-SW	1
Scan3912	37.4994	1471.84	0.98902	84	1476.36	4.52	110.24	2-SW	0
Scan3912	37.9512	1482	0.75	85	1478.44	4.52	110.24	2-SW	0
Scan3912	38.403	1468.01	1.89973	86	1480.54	4.52	110.24	2-SW	1
Scan3912	38.8548	1539.56	1.04762	87	1482.61	4.52	110.24	2-SW	0
Scan3912	39.3066	1477.8	1.57207	88	1484.62	4.52	110.24	2-SW	1
Scan3912	39.7584	1517.9	0.5	89	1486.54	4.52	110.24	2-SW	0
Scan3912	40.2102	1485.12	0.90398	90	1488.32	4.52	110.24	2-SW	0
Scan3912	40.662	1518.7	1.84184	91	1489.93	4.52	110.24	2-SW	1
Scan3912	41.1138	1505.33	0.9375	92	1491.35	4.52	110.24	2-SW	0
Scan3912	41.5656	1457.23	0.9161	93	1492.55	4.52	110.24	2-SW	0
Scan3912	42.0174	1511.44	1	94	1493.51	4.52	110.24	2-SW	0
Scan3912	42.4692	1524.12	1.10431	95	1494.23	4.52	110.24	2-SW	1
Scan3912	42.921	1497.04	0.24242	96	1494.7	4.52	110.24	2-SW	0
Scan3912	43.3728	1516.08	0.20408	97	1494.94	4.52	110.24	2-SW	0
Scan3912	43.8246	1483.23	1.53479	98	1494.95	4.52	110.24	2-SW	1
Scan3912	44.2764	1522.1	1.52778	99	1494.77	4.52	110.24	2-SW	0
Scan3912	44.7282	1491.23	0.97704	100	1494.41	4.52	110.24	2-SW	0
Scan3912	45.18	1493.9	1	101	1493.9	4.52	110.24	2-SW	0
Scan3912	45.6318	1489.82	1.79897	102	1493.29	4.52	110.24	2-SW	0
Scan3912	46.0836	1486.62	2.49235	103	1492.62	4.52	110.24	2-SW	1
Scan3912	46.5354	1507.33	2.23512	104	1491.92	4.52	110.24	2-SW	0
Scan3912	46.9872	1500.63	2.01134	105	1491.25	4.52	110.24	2-SW	0
Scan3912	47.439	1490.5	1.09375	106	1490.66	4.52	110.24	2-SW	0
Scan3912	47.8908	1506.17	0.68509	107	1490.2	4.52	110.24	2-SW	0
Scan3912	48.3426	1485.62	0.54762	108	1489.91	4.52	110.24	2-SW	0
Scan3912	48.7944	1471.65	0.42857	109	1489.84	4.52	110.24	2-SW	0
Scan3912	49.2462	1468.1	1.40476	110	1490.03	4.52	110.24	2-SW	0
Scan3912	49.698	1448.39	2.37188	111	1490.51	4.52	110.24	2-SW	0
Scan3912	50.1498	1480.51	2.9764	112	1491.31	4.52	110.24	2-SW	1
Scan3912	50.6016	1458.22	1.77778	113	1492.43	4.52	110.24	2-SW	0
Scan3912	51.0534	1495.32	2	114	1493.87	4.52	110.24	2-SW	1
Scan3912	51.5052	1488.66	1.71429	115	1495.63	4.52	110.24	2-SW	0
Scan3912	51.957	1439.91	0.81682	116	1497.69	4.52	110.24	2-SW	0
Scan3912	52.4088	1489.68	0.75	117	1500.01	4.52	110.24	2-SW	0
Scan3912	52.8606	1517.07	1.50893	118	1502.57	4.52	110.24	2-SW	1
Scan3912	53.3124	1512.53	0.75652	119	1505.32	4.52	110.24	2-SW	0
Scan3912	53.7642	1497.61	0.28819	120	1508.23	4.52	110.24	2-SW	0
Scan3912	54.216	1498.91	1	121	1511.23	4.52	110.24	2-SW	0
Scan3912	54.6678	1528.56	1.13535	122	1514.31	4.52	110.24	2-SW	0
Scan3912	55.1196	1539.76	2.55952	123	1517.42	4.52	110.24	2-SW	0
Scan3912	55.5714	1556.52	2.91135	124	1520.52	4.52	110.24	2-SW	1
Scan3912	56.0232	1555.54	1.9144	125	1523.6	4.52	110.24	2-SW	0
Scan3912	56.475	1513.12	0.42765	126	1526.61	4.52	110.24	2-SW	0
Scan3912	56.9268	1512.62	1	127	1529.56	4.52	110.24	2-SW	0
Scan3912	57.3786	1521.92	1.31959	128	1532.41	4.52	110.24	2-SW	1
Scan3912	57.8304	1506.1	0.09524	129	1535.15	4.52	110.24	2-SW	0
Scan3912	58.2822	1545.89	0.94707	130	1537.77	4.52	110.24	2-SW	0
Scan3912	58.734	1524.71	1.47931	131	1540.26	4.52	110.24	2-SW	0
Scan3912	59.1858	1578.39	1.63832	132	1542.61	4.52	110.24	2-SW	0
Scan3912	59.6376	1563.09	1.89286	133	1544.78	4.52	110.24	2-SW	0
Scan3912	60.0894	1522.59	2.72917	134	1546.78	4.52	110.24	2-SW	1
Scan3912	60.5412	1564.8	1.875	135	1548.59	4.52	110.24	2-SW	0
Scan3912	60.993	1554.07	1.47321	136	1550.19	4.52	110.24	2-SW	0
Scan3912	61.4448	1567.6	1.06236	137	1551.56	4.52	110.24	2-SW	0
Scan3912	61.8966	1600.78	0.29925	138	1552.71	4.52	110.24	2-SW	0
Scan3912	62.3484	1557.46	0.22959	139	1553.62	4.52	110.24	2-SW	0
Scan3912	62.8002	1552.78	1.17765	140	1554.3	4.52	110.24	2-SW	0
Scan3912	63.252	1549.72	2.91667	141	1554.73	4.52	110.24	2-SW	1
Scan3912	63.7038	1552.49	2.64094	142	1554.94	4.52	110.24	2-SW	0
Scan3912	64.1556	1563.71	1.99178	143	1554.93	4.52	110.24	2-SW	0
Scan3912	64.6074	1557.92	1.31682	144	1554.71	4.52	110.24	2-SW	0
Scan3912	65.0592	1586.94	1.2449	145	1554.29	4.52	110.24	2-SW	0
Scan3912	65.511	1577.7	0.93906	146	1553.69	4.52	110.24	2-SW	0
Scan3912	65.9628	1556.62	0.67262	147	1552.93	4.52	110.24	2-SW	0
Scan3912	66.4146	1556.09	1.46875	148	1552.01	4.52	110.24	2-SW	0
Scan3912	66.8664	1531.94	1.51077	149	1550.94	4.52	110.24	2-SW	1
Scan3912	67.3182	1530.65	1.2522	150	1549.72	4.52	110.24	2-SW	0
Scan3912	67.77	1534.44	0.92602	151	1548.37	4.52	110.24	2-SW	0
Scan3912	68.2218	1520.21	0.42234	152	1546.87	4.52	110.24	2-SW	0
Scan3912	68.6736	1552.35	1.04535	153	1545.22	4.52	110.24	2-SW	0
Scan3912	69.1254	1574.5	1.6875	154	1543.41	4.52	110.24	2-SW	0
Scan3912	69.5772	1542.94	2.18056	155	1541.44	4.52	110.24	2-SW	1
Scan3912	70.029	1578.67	1.24702	156	1539.31	4.52	110.24	2-SW	0
Scan3912	70.4808	1573.57	1.57653	157	1537	4.52	110.24	2-SW	0
Scan3912	70.9326	1540.13	2.5625	158	1534.54	4.52	110.24	2-SW	1
Scan3912	71.3844	1520.16	1.22902	159	1531.91	4.52	110.24	2-SW	0
Scan3912	71.8362	1539.68	0.38648	160	1529.13	4.52	110.24	2-SW	0
Scan3912	72.288	1544.97	1.11791	161	1526.22	4.52	110.24	2-SW	1
Scan3912	72.7398	1493.64	0.19097	162	1523.19	4.52	110.24	2-SW	0
Scan3912	73.1916	1540.21	1.43112	163	1520.07	4.52	110.24	2-SW	1
Scan3912	73.6434	1533.6	1.40412	164	1516.87	4.52	110.24	2-SW	0
Scan3912	74.0952	1471.54	0.75283	165	1513.62	4.52	110.24	2-SW	0
Scan3912	74.547	1508.62	1.12436	166	1510.33	4.52	110.24	2-SW	1
Scan3912	74.9988	1507.87	1.04762	167	1507.03	4.52	110.24	2-SW	0
Scan3912	75.4506	1488.03	1.95925	168	1503.73	4.52	110.24	2-SW	1
Scan3912	75.9024	1523.5	0.5	169	1500.45	4.52	110.24	2-SW	0
Scan3912	76.3542	1500.95	0.29875	170	1497.17	4.52	110.24	2-SW	0
Scan3912	76.806	1463.64	1.98214	171	1493.92	4.52	110.24	2-SW	1
Scan3912	77.2578	1493.59	1.19579	172	1490.69	4.52	110.24	2-SW	0
Scan3912	77.7096	1514.14	1.03288	173	1487.46	4.52	110.24	2-SW	0
Scan3912	78.1614	1480.05	1	174	1484.24	4.52	110.24	2-SW	0
Scan3912	78.6132	1502.8	0.80102	175	1481.01	4.52	110.24	2-SW	0
Scan3912	79.065	1435.43	1.01389	176	1477.75	4.52	110.24	2-SW	1
Scan3912	79.5168	1474.44	0.8458	177	1474.44	4.52	110.24	2-SW	0
Scan3912	79.9686	1476.8	0.12819	178	1471.08	4.52	110.24	2-SW	0
Scan3912	80.4204	1477.88	0.7619	179	1467.63	4.52	110.24	2-SW	0
Scan3912	80.8722	1453.53	1	180	1464.09	4.52	110.24	2-SW	0
Scan3912	81.324	1456.44	1.0102	181	1460.44	4.52	110.24	2-SW	1
Scan3912	81.7758	1467.91	1	182	1456.67	4.52	110.24	2-SW	0
Scan3912	82.2276	1470.99	1	183	1452.79	4.52	110.24	2-SW	0
Scan3912	82.6794	1460.62	1	184	1448.78	4.52	110.24	2-SW	0
Scan3912	83.1312	1454.73	1	185	1444.66	4.52	110.24	2-SW	0
Scan3912	83.583	1447.27	1.09226	186	1440.45	4.52	110.24	2-SW	1
Scan3912	84.0348	1473.99	0.55867	187	1436.16	4.52	110.24	2-SW	0
Scan3912	84.4866	1455.26	0.54762	188	1431.84	4.52	110.24	2-SW	0
Scan3912	84.9384	1427.76	0.61961	189	1427.51	4.52	110.24	2-SW	1
Scan3912	85.3902	1397.88	0.59375	190	1423.2	4.52	110.24	2-SW	0
Scan3912	85.842	1394.28	1.32738	191	1418.96	4.52	110.24	2-SW	0
Scan3912	86.2938	1402.19	1.35041	192	1414.82	4.52	110.24	2-SW	1
Scan3912	86.7456	1385.63	1	193	1410.8	4.52	110.24	2-SW	0
Scan3912	87.1974	1387.63	1.31682	194	1406.94	4.52	110.24	2-SW	0
Scan3912	87.6492	1395.37	1.6131	195	1403.26	4.52	110.24	2-SW	1
Scan3912	88.101	1390.78	1.2838	196	1399.75	4.52	110.24	2-SW	0
Scan3912	88.5528	1400.97	1.52778	197	1396.44	4.52	110.24	2-SW	0
Scan3912	89.0046	1378.28	1.7072	198	1393.31	4.52	110.24	2-SW	0
Scan3912	89.4564	1390.81	2.32398	199	1390.35	4.52	110.24	2-SW	1
Scan3912	89.9082	1395.8	1.6875	200	1387.56	4.52	110.24	2-SW	0
Scan3912	90.36	1355.76	0.62472	201	1384.9	4.52	110.24	2-SW	0
Scan3912	90.8118	1384.08	0.48469	202	1382.37	4.52	110.24	2-SW	0
Scan3912	91.2636	1384.6	0.63634	203	1379.92	4.52	110.24	2-SW	0
Scan3912	91.7154	1373.92	1.68403	204	1377.55	4.52	110.24	2-SW	1
Scan3912	92.1672	1418	0.25	205	1375.22	4.52	110.24	2-SW	0
Scan3912	92.619	1364.96	1.24263	206	1372.9	4.52	110.24	2-SW	1
Scan3912	93.0708	1379.94	0.52069	207	1370.57	4.52	110.24	2-SW	0
Scan3912	93.5226	1328.54	1	208	1368.21	4.52	110.24	2-SW	0
Scan3912	93.9744	1372.82	1	209	1365.78	4.52	110.24	2-SW	0
Scan3912	94.4262	1331.6	1	210	1363.26	4.52	110.24	2-SW	0
Scan3912	94.878	1389.12	1	211	1360.61	4.52	110.24	2-SW	1
Scan3912	95.3298	1361.19	0.42765	212	1357.81	4.52	110.24	2-SW	0
Scan3912	95.7816	1371.41	1.15476	213	1354.82	4.52	110.24	2-SW	0
Scan3912	96.2334	1354.46	1.92793	214	1351.61	4.52	110.24	2-SW	0
Scan3912	96.6852	1392.61	2	215	1348.14	4.52	110.24	2-SW	1
Scan3912	97.137	1320.22	1.61983	216	1344.39	4.52	110.24	2-SW	0
Scan3912	97.5888	1364.27	1.35714	217	1340.31	4.52	110.24	2-SW	0
Scan3912	98.0406	1334.38	0.3125	218	1335.87	4.52	110.24	2-SW	0
Scan3912	98.4924	1341.19	0.80952	219	1331.05	4.52	110.24	2-SW	0
Scan3912	98.9442	1340.15	1.56824	220	1325.82	4.52	110.24	2-SW	0
Scan3912	99.396	1334.59	1.90193	221	1320.16	4.52	110.24	2-SW	1
Scan3912	99.8478	1350.43	0.93559	222	1314.06	4.52	110.24	2-SW	0
Scan3912	100.3	1324.52	1.625	223	1307.52	4.52	110.24	2-SW	1
Scan3912	100.751	1327.83	0.7033	224	1300.54	4.52	110.24	2-SW	0
Scan3912	101.203	1295.11	1	225	1293.13	4.52	110.24	2-SW	0
Scan3912	101.655	1293.19	2.48023	226	1285.32	4.52	110.24	2-SW	1
Scan3912	102.107	1290.86	2.0788	227	1277.15	4.52	110.24	2-SW	0
Scan3912	102.559	1296.96	1.95401	228	1268.64	4.52	110.24	2-SW	0
Scan3912	103.01	1289.2	1.06122	229	1259.86	4.52	110.24	2-SW	0
Scan3912	103.462	1271.54	0.56626	230	1250.85	4.52	110.24	2-SW	0
Scan3912	103.914	1244.8	1.125	231	1241.67	4.52	110.24	2-SW	0
Scan3912	104.366	1240.09	1.90625	232	1232.38	4.52	110.24	2-SW	1
Scan3912	104.818	1211.23	1.49887	233	1223.03	4.52	110.24	2-SW	0
Scan3912	105.269	1170.76	1.90476	234	1213.66	4.52	110.24	2-SW	0
Scan3912	105.721	1199.74	2.33418	235	1204.33	4.52	110.24	2-SW	1
Scan3912	106.173	1164.39	2.0625	236	1195.06	4.52	110.24	2-SW	0
Scan3912	106.625	1149.86	2.20692	237	1185.87	4.52	110.24	2-SW	1
Scan3912	107.077	1178.39	1	238	1176.78	4.52	110.24	2-SW	0
Scan3912	107.528	1156.43	1	239	1167.77	4.52	110.24	2-SW	0
Scan3912	107.98	1175.21	1.15384	240	1158.85	4.52	110.24	2-SW	0
Scan3912	108.432	1146.51	1.4898	241	1149.99	4.52	110.24	2-SW	0
Scan3912	108.884	1151.1	2.52381	242	1141.16	4.52	110.24	2-SW	0
Scan3912	109.336	1144.73	3.4881	243	1132.35	4.52	110.24	2-SW	1
Scan3912	109.787	1126.63	2.02423	244	1123.5	4.52	110.24	2-SW	0
Scan3912	110.239	1120.49	1	245	1114.6	4.52	110.24	2-SW	0
Scan3912	110.691	1085.6	1	246	1105.61	4.52	110.24	3-adFW	0
Scan3912	111.143	1124.23	1	247	1096.49	4.52	110.24	3-adFW	0
Scan3912	111.595	1107.84	1.51127	248	1087.22	4.52	110.24	3-adFW	0
Scan3912	112.046	1104.88	1	249	1077.75	4.52	110.24	3-adFW	0
Scan3912	112.498	1062.52	1.11543	250	1068.07	4.52	110.24	3-adFW	0
Scan3912	112.95	1048.11	2.74036	251	1058.14	4.52	110.24	3-adFW	0
Scan3912	113.402	1029.35	0.97711	252	1047.94	4.52	110.24	3-adFW	0
Scan3912	113.854	1060.25	0.25	253	1037.43	4.52	110.24	3-adFW	0
Scan3912	114.305	1027.83	1.96336	254	1026.59	4.52	110.24	3-adFW	0
Scan3912	114.757	987.68	2	255	1015.41	4.52	110.24	3-adFW	0
Scan3912	115.209	1050.84	0.25064	256	1003.87	4.52	110.24	3-adFW	0
Scan3912	115.661	995.83	0.99093	257	991.954	4.52	110.24	3-adFW	0
Scan3912	116.113	1019.63	1.03649	258	979.671	4.52	110.24	3-adFW	0
Scan3912	116.564	990.91	1.44388	259	967.034	4.52	110.24	3-adFW	0
Scan3912	117.016	994.98	1.34722	260	954.073	4.52	110.24	3-adFW	0
Scan3912	117.468	943.2	0.25	261	940.83	4.52	110.24	3-adFW	0
Scan3912	117.92	970.27	0.69898	262	927.364	4.52	110.24	3-adFW	0
Scan3912	118.372	940.69	1.39881	263	913.75	4.52	110.24	3-adFW	0
Scan3912	118.823	896.02	2.27353	264	900.073	4.52	110.24	3-adFW	0
Scan3912	119.275	874.63	3.04082	265	886.428	4.52	110.24	3-adFW	0
Scan3912	119.727	868.41	2.61331	266	872.919	4.52	110.24	3-adFW	0
Scan3912	120.179	842.71	0.66667	267	859.649	4.52	110.24	3-adFW	0
Scan3912	120.631	817.36	0.53954	268	846.721	4.52	110.24	3-adFW	0
Scan3912	121.082	808.36	1.49036	269	834.231	4.52	110.24	3-adFW	0
Scan3912	121.534	784.59	1.93615	270	822.263	4.52	110.24	3-adFW	0
Scan3912	121.986	770.24	2	271	810.889	4.52	110.24	3-adFW	0
Scan3912	122.438	761.63	1.74249	272	800.162	4.52	110.24	3-adFW	0
Scan3912	122.89	744.75	1.95238	273	790.122	4.52	110.24	3-adFW	0
Scan3912	123.341	745.84	2.03125	274	780.784	4.52	110.24	3-adFW	0
Scan3912	123.793	740.58	1.4708	275	772.152	4.52	110.24	3-adFW	0
Scan3912	124.245	731.9	1.17042	276	764.209	4.52	110.24	3-adFW	0
Scan3912	124.697	741.88	1.32143	277	756.928	4.52	110.24	3-adFW	0
Scan3912	125.149	746.82	1.72187	278	750.27	4.52	110.24	3-adFW	0
Scan3912	125.6	757.08	1.90249	279	744.185	4.52	110.24	3-adFW	0
Scan3912	126.052	722.14	1.6301	280	738.623	4.52	110.24	3-adFW	0
Scan3912	126.504	716.83	1.27778	281	733.529	4.52	110.24	3-adFW	0
Scan3912	126.956	723.97	2.18545	282	728.847	4.52	110.24	3-adFW	0
Scan3912	127.408	716.68	1.72449	283	724.525	4.52	110.24	3-adFW	0
Scan3912	127.859	715.63	0.64314	284	720.513	4.52	110.24	3-adFW	0
Scan3912	128.311	719.33	0.23526	285	716.763	4.52	110.24	3-adFW	0
Scan3912	128.763	699.95	0.77679	286	713.233	4.52	110.24	3-adFW	0
Scan3912	129.215	694.99	0.54053	287	709.884	4.52	110.24	3-adFW	0
Scan3912	129.667	729.71	0.76389	288	706.68	4.52	110.24	3-adFW	0
Scan3912	130.118	679.69	1.12245	289	703.589	4.52	110.24	3-adFW	0
Scan3912	130.57	703.48	1.06845	290	700.582	4.52	110.24	3-adFW	0
Scan3912	131.022	702.06	1.32171	291	697.631	4.52	110.24	3-adFW	0
Scan3912	131.474	687.88	1.54401	292	694.711	4.52	110.24	3-adFW	0
Scan3912	131.926	670.9	1.90476	293	691.799	4.52	110.24	3-adFW	0
Scan3912	132.377	712.58	0.02381	294	688.874	4.52	110.24	3-adFW	0
Scan3912	132.829	703.5	1.125	295	685.921	4.52	110.24	3-adFW	0
Scan3912	133.281	671.03	1.33631	296	682.924	4.52	110.24	3-adFW	0
Scan3912	133.733	673.28	1.45692	297	679.873	4.52	110.24	3-adFW	0
Scan3912	134.185	697.1	0.08865	298	676.761	4.52	110.24	3-adFW	0
Scan3912	134.636	674.28	1.80952	299	673.586	4.52	110.24	3-adFW	0
Scan3912	135.088	690.23	1.97839	300	670.35	4.52	110.24	3-adFW	0
Scan3912	135.54	675.97	0.80612	301	667.058	4.52	110.24	3-adFW	0
Scan3912	135.992	656.15	0.56944	302	663.722	4.52	110.24	3-adFW	0
Scan3912	136.444	664.29	1.77438	303	660.352	4.52	110.24	3-adFW	0
Scan3912	136.895	668.65	1.19324	304	656.964	4.52	110.24	3-adFW	0
Scan3912	137.347	629.25	1.3424	305	653.574	4.52	110.24	3-adFW	0
Scan3912	137.799	630.56	2.0963	306	650.199	4.52	110.24	3-adFW	0
Scan3912	138.251	659.75	2.18878	307	646.854	4.52	110.24	3-adFW	0
Scan3912	138.703	646.86	1.39789	308	643.556	4.52	110.24	3-adFW	0
Scan3912	139.154	644.28	2.25	309	640.317	4.52	110.24	3-adFW	0
Scan3912	139.606	621.05	2.63074	310	637.148	4.52	110.24	3-adFW	0
Scan3912	140.058	626.13	1.4606	311	634.057	4.52	110.24	3-adFW	0
Scan3912	140.51	623.77	0.71726	312	631.05	4.52	110.24	3-adFW	0
Scan3912	140.962	617.65	1.5	313	628.126	4.52	110.24	3-adFW	0
Scan3912	141.413	632.27	1.9234	314	625.286	4.52	110.24	3-adFW	0
Scan3912	141.865	637.35	1.64881	315	622.526	4.52	110.24	3-adFW	0
Scan3912	142.317	627.12	1.4375	316	619.839	4.52	110.24	3-adFW	0
Scan3912	142.769	603.74	1.48696	317	617.216	4.52	110.24	3-adFW	0
Scan3912	143.221	590.71	1.99185	318	614.648	4.52	110.24	3-adFW	0
Scan3912	143.672	600.66	1.45918	319	612.122	4.52	110.24	3-adFW	0
Scan3912	144.124	600.56	1.16504	320	609.625	4.52	110.24	3-adFW	0
Scan3912	144.576	617.48	1.14739	321	607.146	4.52	110.24	3-adFW	0
Scan3912	145.028	636.27	0.4662	322	604.671	4.52	110.24	3-adFW	0
Scan3912	145.48	602.89	1.36111	323	602.185	4.52	110.24	3-adFW	0
Scan3912	145.931	599.21	1.8869	324	599.678	4.52	110.24	3-adFW	0
Scan3912	146.383	588.46	1.23469	325	597.136	4.52	110.24	3-adFW	0
Scan3912	146.835	610.4	1.65313	326	594.55	4.52	110.24	3-adFW	0
Scan3912	147.287	584.98	1.3631	327	591.909	4.52	110.24	3-adFW	0
Scan3912	147.739	592.75	2.49426	328	589.207	4.52	110.24	3-adFW	0
Scan3912	148.19	572.66	1.13152	329	586.436	4.52	110.24	3-adFW	0
Scan3912	148.642	597.41	1.39931	330	583.593	4.52	110.24	3-adFW	0
Scan3912	149.094	593.05	1.14286	331	580.674	4.52	110.24	3-adFW	0
Scan3912	149.546	577.79	2	332	577.68	4.52	110.24	3-adFW	0
Scan3912	149.998	577.98	1.71995	333	574.61	4.52	110.24	3-adFW	0
Scan3912	150.449	564.59	1.98087	334	571.467	4.52	110.24	3-adFW	0
Scan3912	150.901	560.73	2.09977	335	568.258	4.52	110.24	3-adFW	0
Scan3912	151.353	553.23	1.01878	336	564.987	4.52	110.24	3-adFW	0
Scan3912	151.805	572	2	337	561.659	4.52	110.24	3-adFW	0
Scan3913	0	927	0	1	941.433	4.52	141.87	1-hFW	0
Scan3913	0.4518	963.587	0.03179	2	944.712	4.52	141.87	1-hFW	0
Scan3913	0.9036	975	0.93642	3	948.18	4.52	141.87	1-hFW	0
Scan3913	1.3554	941.48	1.80925	4	951.862	4.52	141.87	1-hFW	0
Scan3913	1.8072	972.497	1.87283	5	955.771	4.52	141.87	1-hFW	1
Scan3913	2.259	968.118	1	6	959.923	4.52	141.87	1-hFW	0
Scan3913	2.7108	956.335	0.3815	7	964.324	4.52	141.87	1-hFW	0
Scan3913	3.1626	928.569	2	8	968.989	4.52	141.87	1-hFW	1
Scan3913	3.6144	990.064	1	9	973.921	4.52	141.87	1-hFW	0
Scan3913	4.0662	978.867	0.85838	10	979.121	4.52	141.87	1-hFW	0
Scan3913	4.518	955.162	2.31792	11	984.59	4.52	141.87	1-hFW	0
Scan3913	4.9698	990.503	1.69942	12	990.325	4.52	141.87	2-SW	1
Scan3913	5.4216	978.486	0	13	996.324	4.52	141.87	2-SW	0
Scan3913	5.8734	976.173	1.58671	14	1002.58	4.52	141.87	2-SW	1
Scan3913	6.3252	1001.55	1	15	1009.1	4.52	141.87	2-SW	0
Scan3913	6.777	993.121	1.52312	16	1015.88	4.52	141.87	2-SW	0
Scan3913	7.2288	1015.01	2.01734	17	1022.91	4.52	141.87	2-SW	1
Scan3913	7.6806	1017.92	1.08092	18	1030.22	4.52	141.87	2-SW	0
Scan3913	8.1324	1051.72	3.86127	19	1037.8	4.52	141.87	2-SW	1
Scan3913	8.5842	1043.21	1.60405	20	1045.66	4.52	141.87	2-SW	0
Scan3913	9.036	1074.82	1.27168	21	1053.83	4.52	141.87	2-SW	0
Scan3913	9.4878	1039.61	2.66763	22	1062.32	4.52	141.87	2-SW	1
Scan3913	9.9396	1084.9	1.60116	23	1071.14	4.52	141.87	2-SW	0
Scan3913	10.3914	1082.49	2	24	1080.32	4.52	141.87	2-SW	1
Scan3913	10.8432	1055.48	1	25	1089.85	4.52	141.87	2-SW	0
Scan3913	11.295	1098.9	3.5896	26	1099.77	4.52	141.87	2-SW	1
Scan3913	11.7468	1090.09	1.17341	27	1110.06	4.52	141.87	2-SW	0
Scan3913	12.1986	1072.43	4.43353	28	1120.71	4.52	141.87	2-SW	1
Scan3913	12.6504	1081.77	1.89017	29	1131.71	4.52	141.87	2-SW	0
Scan3913	13.1022	1105.61	1	30	1143.02	4.52	141.87	2-SW	0
Scan3913	13.554	1104.38	1	31	1154.59	4.52	141.87	2-SW	0
Scan3913	14.0058	1161.29	0	32	1166.35	4.52	141.87	2-SW	0
Scan3913	14.4576	1200.39	0	33	1178.21	4.52	141.87	2-SW	0
Scan3913	14.9094	1168.18	0.04913	34	1190.08	4.52	141.87	2-SW	0
Scan3913	15.3612	1182.14	0.16185	35	1201.86	4.52	141.87	2-SW	0
Scan3913	15.813	1210.69	1.11272	36	1213.42	4.52	141.87	2-SW	1
Scan3913	16.2648	1198.72	0	37	1224.64	4.52	141.87	2-SW	0
Scan3913	16.7166	1237.94	1.8237	38	1235.41	4.52	141.87	2-SW	1
Scan3913	17.1684	1258.66	1.20809	39	1245.62	4.52	141.87	2-SW	0
Scan3913	17.6202	1373.81	1.76012	40	1255.17	4.52	141.87	2-SW	1
Scan3913	18.072	1366.87	1.63006	41	1263.96	4.52	141.87	2-SW	0
Scan3913	18.5238	1358.91	0	42	1271.94	4.52	141.87	2-SW	0
Scan3913	18.9756	1373.99	3.33526	43	1279.06	4.52	141.87	2-SW	1
Scan3913	19.4274	1326.28	0.7341	44	1285.32	4.52	141.87	2-SW	0
Scan3913	19.8792	1345.09	1.79769	45	1290.72	4.52	141.87	2-SW	0
Scan3913	20.331	1354.53	2.56936	46	1295.29	4.52	141.87	2-SW	0
Scan3913	20.7828	1347.34	2.61272	47	1299.09	4.52	141.87	2-SW	0
Scan3913	21.2346	1289.05	3.01156	48	1302.21	4.52	141.87	2-SW	1
Scan3913	21.6864	1302.78	0.52601	49	1304.74	4.52	141.87	2-SW	0
Scan3913	22.1382	1347.49	2.5578	50	1306.79	4.52	141.87	2-SW	1
Scan3913	22.59	1283.08	1	51	1308.47	4.52	141.87	2-SW	0
Scan3913	23.0418	1299.2	1.62139	52	1309.92	4.52	141.87	2-SW	0
Scan3913	23.4936	1284.28	2.30636	53	1311.23	4.52	141.87	2-SW	1
Scan3913	23.9454	1295.16	0.63006	54	1312.53	4.52	141.87	2-SW	0
Scan3913	24.3972	1351.69	1.43353	55	1313.92	4.52	141.87	2-SW	1
Scan3913	24.849	1275.05	0.25145	56	1315.5	4.52	141.87	2-SW	0
Scan3913	25.3008	1271.27	3.12139	57	1317.33	4.52	141.87	2-SW	1
Scan3913	25.7526	1272.95	0.18786	58	1319.48	4.52	141.87	2-SW	0
Scan3913	26.2044	1329.49	2.31214	59	1322	4.52	141.87	2-SW	1
Scan3913	26.6562	1295.66	0.12428	60	1324.91	4.52	141.87	2-SW	0
Scan3913	27.108	1220.9	0.09249	61	1328.22	4.52	141.87	2-SW	0
Scan3913	27.5598	1392.6	0.93931	62	1331.94	4.52	141.87	2-SW	0
Scan3913	28.0116	1273.39	2.91329	63	1336.06	4.52	141.87	2-SW	1
Scan3913	28.4634	1339.9	1	64	1340.53	4.52	141.87	2-SW	0
Scan3913	28.9152	1327.72	1	65	1345.34	4.52	141.87	2-SW	0
Scan3913	29.367	1369.67	1.93353	66	1350.44	4.52	141.87	2-SW	1
Scan3913	29.8188	1336.62	0	67	1355.79	4.52	141.87	2-SW	0
Scan3913	30.2706	1363.23	1.86994	68	1361.33	4.52	141.87	2-SW	1
Scan3913	30.7224	1396.61	1	69	1367.03	4.52	141.87	2-SW	0
Scan3913	31.1742	1349.58	1	70	1372.84	4.52	141.87	2-SW	0
Scan3913	31.626	1371.65	2	71	1378.7	4.52	141.87	2-SW	1
Scan3913	32.0778	1388.8	1	72	1384.59	4.52	141.87	2-SW	0
Scan3913	32.5296	1426.01	2.28902	73	1390.46	4.52	141.87	2-SW	1
Scan3913	32.9814	1405.43	2	74	1396.29	4.52	141.87	2-SW	0
Scan3913	33.4332	1364.69	0.3526	75	1402.05	4.52	141.87	2-SW	0
Scan3913	33.885	1447.31	1.61561	76	1407.73	4.52	141.87	2-SW	0
Scan3913	34.3368	1408.16	2	77	1413.31	4.52	141.87	2-SW	0
Scan3913	34.7886	1424.62	3	78	1418.79	4.52	141.87	2-SW	0
Scan3913	35.2404	1417.71	3	79	1424.16	4.52	141.87	2-SW	1
Scan3913	35.6922	1452.77	1	80	1429.42	4.52	141.87	2-SW	0
Scan3913	36.144	1468.79	2.54335	81	1434.59	4.52	141.87	2-SW	1
Scan3913	36.5958	1449.86	0.57514	82	1439.67	4.52	141.87	2-SW	0
Scan3913	37.0476	1438.26	1	83	1444.66	4.52	141.87	2-SW	0
Scan3913	37.4994	1403.36	2.36127	84	1449.57	4.52	141.87	2-SW	0
Scan3913	37.9512	1472.85	2.98844	85	1454.41	4.52	141.87	2-SW	1
Scan3913	38.403	1482.09	1	86	1459.19	4.52	141.87	2-SW	0
Scan3913	38.8548	1471.51	0.2659	87	1463.91	4.52	141.87	2-SW	0
Scan3913	39.3066	1447.09	2	88	1468.55	4.52	141.87	2-SW	1
Scan3913	39.7584	1452.85	1.79769	89	1473.12	4.52	141.87	2-SW	0
Scan3913	40.2102	1443.34	1.17052	90	1477.59	4.52	141.87	2-SW	0
Scan3913	40.662	1487.76	2.13873	91	1481.97	4.52	141.87	2-SW	1
Scan3913	41.1138	1473.11	2	92	1486.21	4.52	141.87	2-SW	0
Scan3913	41.5656	1546.7	1.92486	93	1490.3	4.52	141.87	2-SW	0
Scan3913	42.0174	1514.04	2	94	1494.22	4.52	141.87	2-SW	0
Scan3913	42.4692	1513.43	3.01156	95	1497.93	4.52	141.87	2-SW	1
Scan3913	42.921	1488.92	0.97977	96	1501.42	4.52	141.87	2-SW	0
Scan3913	43.3728	1476.42	1.05202	97	1504.66	4.52	141.87	2-SW	0
Scan3913	43.8246	1529.01	1.83237	98	1507.63	4.52	141.87	2-SW	0
Scan3913	44.2764	1546.38	2.76879	99	1510.34	4.52	141.87	2-SW	1
Scan3913	44.7282	1548.62	1.8526	100	1512.75	4.52	141.87	2-SW	0
Scan3913	45.18	1571.51	2	101	1514.89	4.52	141.87	2-SW	1
Scan3913	45.6318	1533.35	1.21098	102	1516.76	4.52	141.87	2-SW	0
Scan3913	46.0836	1548.12	1	103	1518.38	4.52	141.87	2-SW	0
Scan3913	46.5354	1512.51	0.8237	104	1519.76	4.52	141.87	2-SW	0
Scan3913	46.9872	1535.15	1	105	1520.93	4.52	141.87	2-SW	0
Scan3913	47.439	1492.81	2.33815	106	1521.93	4.52	141.87	2-SW	1
Scan3913	47.8908	1497.13	1	107	1522.78	4.52	141.87	2-SW	0
Scan3913	48.3426	1539.96	2.19653	108	1523.53	4.52	141.87	2-SW	1
Scan3913	48.7944	1500.71	1.86705	109	1524.22	4.52	141.87	2-SW	0
Scan3913	49.2462	1526.58	1.06936	110	1524.86	4.52	141.87	2-SW	0
Scan3913	49.698	1525.78	0.49711	111	1525.51	4.52	141.87	2-SW	0
Scan3913	50.1498	1559.19	0.9422	112	1526.19	4.52	141.87	2-SW	0
Scan3913	50.6016	1519.87	1	113	1526.91	4.52	141.87	2-SW	0
Scan3913	51.0534	1507.52	2	114	1527.71	4.52	141.87	2-SW	1
Scan3913	51.5052	1574.57	1.62428	115	1528.59	4.52	141.87	2-SW	0
Scan3913	51.957	1485.66	1.65607	116	1529.56	4.52	141.87	2-SW	1
Scan3913	52.4088	1484.59	1.31214	117	1530.62	4.52	141.87	2-SW	0
Scan3913	52.8606	1509.85	1.28035	118	1531.76	4.52	141.87	2-SW	0
Scan3913	53.3124	1525.14	1.24855	119	1532.97	4.52	141.87	2-SW	0
Scan3913	53.7642	1559.63	1.56647	120	1534.22	4.52	141.87	2-SW	0
Scan3913	54.216	1514.25	1.81503	121	1535.5	4.52	141.87	2-SW	0
Scan3913	54.6678	1553.22	2	122	1536.76	4.52	141.87	2-SW	0
Scan3913	55.1196	1514.22	2.12139	123	1537.98	4.52	141.87	2-SW	0
Scan3913	55.5714	1546.3	2.73121	124	1539.11	4.52	141.87	2-SW	1
Scan3913	56.0232	1568.75	1.0578	125	1540.1	4.52	141.87	2-SW	0
Scan3913	56.475	1574.6	1.02601	126	1540.93	4.52	141.87	2-SW	0
Scan3913	56.9268	1567.86	1	127	1541.55	4.52	141.87	2-SW	0
Scan3913	57.3786	1466.59	2	128	1541.92	4.52	141.87	2-SW	1
Scan3913	57.8304	1528.92	1.13873	129	1542.01	4.52	141.87	2-SW	0
Scan3913	58.2822	1577.34	1.89884	130	1541.78	4.52	141.87	2-SW	1
Scan3913	58.734	1631.51	1.2659	131	1541.22	4.52	141.87	2-SW	0
Scan3913	59.1858	1592.88	1	132	1540.31	4.52	141.87	2-SW	0
Scan3913	59.6376	1585.9	1.19653	133	1539.04	4.52	141.87	2-SW	1
Scan3913	60.0894	1514.19	1	134	1537.41	4.52	141.87	2-SW	0
Scan3913	60.5412	1525.84	1	135	1535.41	4.52	141.87	2-SW	0
Scan3913	60.993	1559.54	1.29191	136	1533.08	4.52	141.87	2-SW	1
Scan3913	61.4448	1534.91	1	137	1530.41	4.52	141.87	2-SW	0
Scan3913	61.8966	1520.07	1.64451	138	1527.44	4.52	141.87	2-SW	0
Scan3913	62.3484	1543.56	2	139	1524.19	4.52	141.87	2-SW	1
Scan3913	62.8002	1517.5	0	140	1520.69	4.52	141.87	2-SW	0
Scan3913	63.252	1546.5	2	141	1516.98	4.52	141.87	2-SW	1
Scan3913	63.7038	1496.05	1.48266	142	1513.09	4.52	141.87	2-SW	0
Scan3913	64.1556	1520.5	0.9711	143	1509.05	4.52	141.87	2-SW	0
Scan3913	64.6074	1496.51	1.54624	144	1504.91	4.52	141.87	2-SW	1
Scan3913	65.0592	1545.73	1.15607	145	1500.7	4.52	141.87	2-SW	0
Scan3913	65.511	1505.64	1.39017	146	1496.46	4.52	141.87	2-SW	1
Scan3913	65.9628	1450.83	1	147	1492.21	4.52	141.87	2-SW	0
Scan3913	66.4146	1510.78	1.32659	148	1488	4.52	141.87	2-SW	0
Scan3913	66.8664	1442.9	1.5896	149	1483.84	4.52	141.87	2-SW	1
Scan3913	67.3182	1469.41	1	150	1479.76	4.52	141.87	2-SW	0
Scan3913	67.77	1487.3	1.53757	151	1475.78	4.52	141.87	2-SW	0
Scan3913	68.2218	1455.79	1.80058	152	1471.9	4.52	141.87	2-SW	1
Scan3913	68.6736	1484.82	0.83237	153	1468.15	4.52	141.87	2-SW	0
Scan3913	69.1254	1431.86	0.40751	154	1464.52	4.52	141.87	2-SW	0
Scan3913	69.5772	1464.11	1	155	1461.03	4.52	141.87	2-SW	0
Scan3913	70.029	1389.92	1.92775	156	1457.65	4.52	141.87	2-SW	1
Scan3913	70.4808	1469.73	1	157	1454.4	4.52	141.87	2-SW	0
Scan3913	70.9326	1434.91	1	158	1451.26	4.52	141.87	2-SW	0
Scan3913	71.3844	1441.32	0.97688	159	1448.22	4.52	141.87	2-SW	0
Scan3913	71.8362	1497.61	0.05491	160	1445.28	4.52	141.87	2-SW	0
Scan3913	72.288	1434.49	1	161	1442.44	4.52	141.87	2-SW	0
Scan3913	72.7398	1462.04	1.8815	162	1439.69	4.52	141.87	2-SW	0
Scan3913	73.1916	1431.04	2.69942	163	1437.03	4.52	141.87	2-SW	1
Scan3913	73.6434	1433.8	1.81792	164	1434.46	4.52	141.87	2-SW	0
Scan3913	74.0952	1444.03	1.21387	165	1431.98	4.52	141.87	2-SW	0
Scan3913	74.547	1463.86	1	166	1429.61	4.52	141.87	2-SW	0
Scan3913	74.9988	1402.62	1.72254	167	1427.35	4.52	141.87	2-SW	1
Scan3913	75.4506	1384.45	0.30925	168	1425.2	4.52	141.87	2-SW	0
Scan3913	75.9024	1405.4	1.65896	169	1423.17	4.52	141.87	2-SW	1
Scan3913	76.3542	1376.01	0.37283	170	1421.26	4.52	141.87	2-SW	0
Scan3913	76.806	1416.69	1	171	1419.47	4.52	141.87	2-SW	1
Scan3913	77.2578	1423.92	0.56358	172	1417.8	4.52	141.87	2-SW	0
Scan3913	77.7096	1433.02	1.53179	173	1416.23	4.52	141.87	2-SW	1
Scan3913	78.1614	1398.5	1.5	174	1414.75	4.52	141.87	2-SW	0
Scan3913	78.6132	1394.21	2	175	1413.35	4.52	141.87	2-SW	0
Scan3913	79.065	1429.66	2.12717	176	1412	4.52	141.87	2-SW	0
Scan3913	79.5168	1378.66	3.80925	177	1410.69	4.52	141.87	2-SW	1
Scan3913	79.9686	1427.02	2.25434	178	1409.38	4.52	141.87	2-SW	0
Scan3913	80.4204	1403.21	1	179	1408.04	4.52	141.87	2-SW	0
Scan3913	80.8722	1419.54	2	180	1406.67	4.52	141.87	2-SW	1
Scan3913	81.324	1409.37	0.27746	181	1405.23	4.52	141.87	2-SW	0
Scan3913	81.7758	1420.6	1.75434	182	1403.71	4.52	141.87	2-SW	0
Scan3913	82.2276	1427.51	1.78613	183	1402.08	4.52	141.87	2-SW	1
Scan3913	82.6794	1456.62	1.18208	184	1400.35	4.52	141.87	2-SW	0
Scan3913	83.1312	1378.51	2.84971	185	1398.5	4.52	141.87	2-SW	0
Scan3913	83.583	1358.18	3.64451	186	1396.54	4.52	141.87	2-SW	1
Scan3913	84.0348	1391.95	1.91329	187	1394.47	4.52	141.87	2-SW	0
Scan3913	84.4866	1412.59	0.05491	188	1392.3	4.52	141.87	2-SW	0
Scan3913	84.9384	1383.67	1	189	1390.04	4.52	141.87	2-SW	0
Scan3913	85.3902	1438.61	1.00867	190	1387.71	4.52	141.87	2-SW	0
Scan3913	85.842	1361.5	1.95954	191	1385.33	4.52	141.87	2-SW	1
Scan3913	86.2938	1430.81	1.92775	192	1382.92	4.52	141.87	2-SW	0
Scan3913	86.7456	1334.83	2.89595	193	1380.5	4.52	141.87	2-SW	1
Scan3913	87.1974	1353.06	2	194	1378.1	4.52	141.87	2-SW	0
Scan3913	87.6492	1396.6	1.83237	195	1375.72	4.52	141.87	2-SW	0
Scan3913	88.101	1351.37	2	196	1373.4	4.52	141.87	2-SW	1
Scan3913	88.5528	1387.46	1.23121	197	1371.14	4.52	141.87	2-SW	0
Scan3913	89.0046	1363.37	0.78902	198	1368.97	4.52	141.87	2-SW	0
Scan3913	89.4564	1360.1	0.5896	199	1366.88	4.52	141.87	2-SW	0
Scan3913	89.9082	1324.41	1.67341	200	1364.89	4.52	141.87	2-SW	1
Scan3913	90.36	1339.51	1.64162	201	1362.99	4.52	141.87	2-SW	0
Scan3913	90.8118	1356.22	0.60983	202	1361.19	4.52	141.87	2-SW	0
Scan3913	91.2636	1375.67	1	203	1359.49	4.52	141.87	2-SW	0
Scan3913	91.7154	1391.13	1.54624	204	1357.87	4.52	141.87	2-SW	1
Scan3913	92.1672	1363.6	1.48555	205	1356.32	4.52	141.87	2-SW	0
Scan3913	92.619	1338.68	0.51734	206	1354.84	4.52	141.87	2-SW	0
Scan3913	93.0708	1358.71	1	207	1353.41	4.52	141.87	2-SW	0
Scan3913	93.5226	1312.68	1.58092	208	1352.01	4.52	141.87	2-SW	0
Scan3913	93.9744	1340.29	1.61272	209	1350.62	4.52	141.87	2-SW	0
Scan3913	94.4262	1374.13	2	210	1349.23	4.52	141.87	2-SW	1
Scan3913	94.878	1348.94	1.6763	211	1347.82	4.52	141.87	2-SW	0
Scan3913	95.3298	1348.38	1.41619	212	1346.38	4.52	141.87	2-SW	0
Scan3913	95.7816	1310.65	1	213	1344.87	4.52	141.87	2-SW	0
Scan3913	96.2334	1382.32	1.22832	214	1343.29	4.52	141.87	2-SW	0
Scan3913	96.6852	1354.73	2.80347	215	1341.63	4.52	141.87	2-SW	1
Scan3913	97.137	1354.74	2	216	1339.87	4.52	141.87	2-SW	0
Scan3913	97.5888	1308.72	2	217	1338.02	4.52	141.87	2-SW	0
Scan3913	98.0406	1354.27	1	218	1336.06	4.52	141.87	2-SW	0
Scan3913	98.4924	1348.49	1	219	1334.01	4.52	141.87	2-SW	0
Scan3913	98.9442	1322.08	1.03757	220	1331.88	4.52	141.87	2-SW	0
Scan3913	99.396	1370.73	2.00578	221	1329.69	4.52	141.87	2-SW	0
Scan3913	99.8478	1352.43	2.97399	222	1327.45	4.52	141.87	2-SW	0
Scan3913	100.3	1353.94	3	223	1325.19	4.52	141.87	2-SW	1
Scan3913	100.751	1298.68	2	224	1322.96	4.52	141.87	2-SW	0
Scan3913	101.203	1269.16	2	225	1320.78	4.52	141.87	2-SW	0
Scan3913	101.655	1348.53	1.69364	226	1318.7	4.52	141.87	2-SW	0
Scan3913	102.107	1304.09	2	227	1316.75	4.52	141.87	2-SW	1
Scan3913	102.559	1317.23	0.43353	228	1314.97	4.52	141.87	2-SW	0
Scan3913	103.01	1314.5	0.49711	229	1313.4	4.52	141.87	2-SW	1
Scan3913	103.462	1262	0.28035	230	1312.05	4.52	141.87	2-SW	0
Scan3913	103.914	1279.2	1	231	1310.97	4.52	141.87	2-SW	0
Scan3913	104.366	1293.94	1.34393	232	1310.15	4.52	141.87	2-SW	1
Scan3913	104.818	1317.05	0	233	1309.62	4.52	141.87	2-SW	0
Scan3913	105.269	1273.51	1.81503	234	1309.37	4.52	141.87	2-SW	1
Scan3913	105.721	1262.21	0.56069	235	1309.39	4.52	141.87	2-SW	0
Scan3913	106.173	1320.98	0.5289	236	1309.67	4.52	141.87	2-SW	0
Scan3913	106.625	1283.6	2.00578	237	1310.18	4.52	141.87	2-SW	0
Scan3913	107.077	1318.22	2.53468	238	1310.88	4.52	141.87	2-SW	1
Scan3913	107.528	1289.68	1.56647	239	1311.76	4.52	141.87	2-SW	0
Scan3913	107.98	1326.92	1	240	1312.75	4.52	141.87	2-SW	0
Scan3913	108.432	1318.92	0.36994	241	1313.83	4.52	141.87	2-SW	0
Scan3913	108.884	1347.11	1.33815	242	1314.95	4.52	141.87	2-SW	1
Scan3913	109.336	1292.72	0.30636	243	1316.06	4.52	141.87	2-SW	0
Scan3913	109.787	1311.45	1	244	1317.14	4.52	141.87	2-SW	0
Scan3913	110.239	1333.82	1.24277	245	1318.14	4.52	141.87	2-SW	1
Scan3913	110.691	1320.52	1	246	1319.03	4.52	141.87	2-SW	0
Scan3913	111.143	1374.95	1	247	1319.79	4.52	141.87	2-SW	0
Scan3913	111.595	1316.98	1.1474	248	1320.41	4.52	141.87	2-SW	0
Scan3913	112.046	1301.77	2	249	1320.87	4.52	141.87	2-SW	1
Scan3913	112.498	1328.15	1.91619	250	1321.18	4.52	141.87	2-SW	0
Scan3913	112.95	1314.03	2.89595	251	1321.34	4.52	141.87	2-SW	0
Scan3913	113.402	1396.84	3.93931	252	1321.36	4.52	141.87	2-SW	1
Scan3913	113.854	1326.41	2.97688	253	1321.27	4.52	141.87	2-SW	0
Scan3913	114.305	1353.87	1.95665	254	1321.09	4.52	141.87	2-SW	0
Scan3913	114.757	1265.13	1.92486	255	1320.84	4.52	141.87	2-SW	0
Scan3913	115.209	1333.57	0.10694	256	1320.56	4.52	141.87	2-SW	0
Scan3913	115.661	1327.32	0.27746	257	1320.29	4.52	141.87	2-SW	0
Scan3913	116.113	1322.46	3	258	1320.05	4.52	141.87	2-SW	0
Scan3913	116.564	1304.44	3.20231	259	1319.87	4.52	141.87	2-SW	1
Scan3913	117.016	1314.32	1	260	1319.77	4.52	141.87	2-SW	0
Scan3913	117.468	1313.54	0.53179	261	1319.78	4.52	141.87	2-SW	0
Scan3913	117.92	1285.4	1.29769	262	1319.91	4.52	141.87	2-SW	1
Scan3913	118.372	1292.74	0.67052	263	1320.15	4.52	141.87	2-SW	0
Scan3913	118.823	1282.45	1.63873	264	1320.5	4.52	141.87	2-SW	1
Scan3913	119.275	1287.21	1.21387	265	1320.96	4.52	141.87	2-SW	0
Scan3913	119.727	1333.9	2	266	1321.5	4.52	141.87	2-SW	1
Scan3913	120.179	1338.69	1.54335	267	1322.1	4.52	141.87	2-SW	0
Scan3913	120.631	1333.4	1.97688	268	1322.72	4.52	141.87	2-SW	1
Scan3913	121.082	1344.81	1.52023	269	1323.33	4.52	141.87	2-SW	0
Scan3913	121.534	1319.78	1.44798	270	1323.89	4.52	141.87	2-SW	0
Scan3913	121.986	1347.63	1.41619	271	1324.37	4.52	141.87	2-SW	0
Scan3913	122.438	1359.39	2.38439	272	1324.72	4.52	141.87	2-SW	1
Scan3913	122.89	1308.69	2.3526	273	1324.91	4.52	141.87	2-SW	0
Scan3913	123.341	1330.06	1	274	1324.91	4.52	141.87	2-SW	0
Scan3913	123.793	1292.16	2.42197	275	1324.68	4.52	141.87	2-SW	1
Scan3913	124.245	1396.34	1.74277	276	1324.21	4.52	141.87	2-SW	0
Scan3913	124.697	1292.16	1.54913	277	1323.48	4.52	141.87	2-SW	0
Scan3913	125.149	1356.26	0.19364	278	1322.47	4.52	141.87	2-SW	0
Scan3913	125.6	1316	1.3237	279	1321.19	4.52	141.87	2-SW	1
Scan3913	126.052	1296.46	1.13006	280	1319.64	4.52	141.87	2-SW	0
Scan3913	126.504	1368.36	0.09827	281	1317.84	4.52	141.87	2-SW	0
Scan3913	126.956	1375.87	2.86705	282	1315.81	4.52	141.87	2-SW	1
Scan3913	127.408	1349.92	0.03468	283	1313.59	4.52	141.87	2-SW	0
Scan3913	127.859	1319.91	3.99133	284	1311.21	4.52	141.87	2-SW	1
Scan3913	128.311	1338.97	0.0289	285	1308.71	4.52	141.87	2-SW	0
Scan3913	128.763	1267.61	1.93931	286	1306.14	4.52	141.87	2-SW	1
Scan3913	129.215	1346.73	1.90751	287	1303.55	4.52	141.87	2-SW	0
Scan3913	129.667	1265.23	1.87572	288	1300.96	4.52	141.87	2-SW	0
Scan3913	130.118	1263.34	0.15607	289	1298.44	4.52	141.87	2-SW	0
Scan3913	130.57	1264.12	2	290	1296.01	4.52	141.87	2-SW	1
Scan3913	131.022	1247.37	0.21965	291	1293.69	4.52	141.87	2-SW	0
Scan3913	131.474	1276.82	0.25145	292	1291.5	4.52	141.87	2-SW	0
Scan3913	131.926	1271.91	1.28324	293	1289.44	4.52	141.87	2-SW	0
Scan3913	132.377	1276.85	1.68497	294	1287.51	4.52	141.87	2-SW	1
Scan3913	132.829	1262.98	0.34682	295	1285.68	4.52	141.87	2-SW	0
Scan3913	133.281	1269.36	1.37861	296	1283.93	4.52	141.87	2-SW	0
Scan3913	133.733	1341.1	2	297	1282.21	4.52	141.87	2-SW	1
Scan3913	134.185	1281.33	1.4422	298	1280.47	4.52	141.87	2-SW	0
Scan3913	134.636	1289.15	1	299	1278.63	4.52	141.87	2-SW	0
Scan3913	135.088	1262.63	0.98844	300	1276.63	4.52	141.87	2-SW	0
Scan3913	135.54	1271.14	1.46243	301	1274.4	4.52	141.87	2-SW	1
Scan3913	135.992	1283.25	0.56936	302	1271.83	4.52	141.87	2-SW	0
Scan3913	136.444	1299.18	2	303	1268.85	4.52	141.87	2-SW	0
Scan3913	136.895	1296.24	2.2659	304	1265.34	4.52	141.87	2-SW	1
Scan3913	137.347	1252.1	1.99422	305	1261.22	4.52	141.87	2-SW	0
Scan3913	137.799	1278.84	1.60694	306	1256.39	4.52	141.87	2-SW	0
Scan3913	138.251	1269.44	1.45665	307	1250.75	4.52	141.87	2-SW	0
Scan3913	138.703	1298	1.76012	308	1244.2	4.52	141.87	2-SW	0
Scan3913	139.154	1287.16	2.41618	309	1236.66	4.52	141.87	2-SW	1
Scan3913	139.606	1264.59	1	310	1228.05	4.52	141.87	2-SW	0
Scan3913	140.058	1304.54	0.85549	311	1218.31	4.52	141.87	2-SW	0
Scan3913	140.51	1247.31	1.88728	312	1207.39	4.52	141.87	2-SW	1
Scan3913	140.962	1245.43	1	313	1195.26	4.52	141.87	2-SW	0
Scan3913	141.413	1216.99	2	314	1181.91	4.52	141.87	2-SW	0
Scan3913	141.865	1236.35	2.01734	315	1167.38	4.52	141.87	2-SW	0
Scan3913	142.317	1236.46	1.98555	316	1151.7	4.52	141.87	3-adFW	0
Scan3913	142.769	1222.63	1.95376	317	1134.96	4.52	141.87	3-adFW	0
Scan3913	143.221	1189.3	1	318	1117.26	4.52	141.87	3-adFW	0
Scan3913	143.672	1145.24	2	319	1098.73	4.52	141.87	3-adFW	0
Scan3913	144.124	1156.13	1.85838	320	1079.54	4.52	141.87	3-adFW	0
Scan3913	144.576	1108.15	1.17341	321	1059.86	4.52	141.87	3-adFW	0
Scan3913	145.028	1097.43	4.38439	322	1039.88	4.52	141.87	3-adFW	0
Scan3913	145.48	1048.18	2.76301	323	1019.81	4.52	141.87	3-adFW	0
Scan3913	145.931	935.538	1.73121	324	999.838	4.52	141.87	3-adFW	0
Scan3913	146.383	878.133	2	325	980.173	4.52	141.87	3-adFW	0
Scan3913	146.835	856.277	2	326	961.004	4.52	141.87	3-adFW	0
Scan3913	147.287	880.266	1.36416	327	942.509	4.52	141.87	3-adFW	0
Scan3913	147.739	794.02	1.79191	328	924.844	4.52	141.87	3-adFW	0
Scan3913	148.19	820.855	1	329	908.149	4.52	141.87	3-adFW	0
Scan3913	148.642	848.54	2.08092	330	892.535	4.52	141.87	3-adFW	0
Scan3913	149.094	834.121	2.01734	331	878.09	4.52	141.87	3-adFW	0
Scan3913	149.546	818.185	1	332	864.882	4.52	141.87	3-adFW	0
Scan3913	149.998	783.312	1.44509	333	852.949	4.52	141.87	3-adFW	0
Scan3913	150.449	823.986	1.41329	334	842.307	4.52	141.87	3-adFW	0
Scan3913	150.901	775.948	0.3815	335	832.953	4.52	141.87	3-adFW	0
Scan3913	151.353	803.847	0.65029	336	824.864	4.52	141.87	3-adFW	0
Scan3913	151.805	781.277	1.68208	337	817.999	4.52	141.87	3-adFW	0
Scan3913	152.257	782.277	1.71387	338	812.306	4.52	141.87	3-adFW	0
Scan3913	152.708	782.422	1	339	807.72	4.52	141.87	3-adFW	0
Scan3913	153.16	797.552	1	340	804.17	4.52	141.87	3-adFW	0
Scan3913	153.612	818.902	2.80925	341	801.577	4.52	141.87	3-adFW	0
Scan3913	154.064	808.205	0.15896	342	799.861	4.52	141.87	3-adFW	0
Scan3913	154.516	794.382	0.12717	343	798.938	4.52	141.87	3-adFW	0
Scan3913	154.967	814.191	1.90462	344	798.725	4.52	141.87	3-adFW	0
Scan3913	155.419	823.827	1.93642	345	799.147	4.52	141.87	3-adFW	0
Scan3913	155.871	826.841	0.03179	346	800.117	4.52	141.87	3-adFW	0
Scan3913	156.323	802	1	347	801.567	4.52	141.87	3-adFW	0
Scan3914	0	1651	3	1	1614.93	5.87	103.91	1-hFW	1
Scan3914	0.4518	1604.51	1.09321	2	1615.69	5.87	103.91	1-hFW	0
Scan3914	0.9036	1604.3	1.99405	3	1616.69	5.87	103.91	1-hFW	0
Scan3914	1.3554	1598.26	2	4	1617.93	5.87	103.91	1-hFW	0
Scan3914	1.8072	1628.05	2	5	1619.42	5.87	103.91	1-hFW	0
Scan3914	2.259	1659.81	2	6	1621.16	5.87	103.91	1-hFW	0
Scan3914	2.7108	1604.83	2	7	1623.19	5.87	103.91	1-hFW	1
Scan3914	3.1626	1616.34	1.4109	8	1625.5	5.87	103.91	1-hFW	0
Scan3914	3.6144	1601.58	1.30935	9	1628.13	5.87	103.91	1-hFW	0
Scan3914	4.0662	1655.09	1.22302	10	1631.09	5.87	103.91	1-hFW	0
Scan3914	4.518	1614.49	1.83717	11	1634.4	5.87	103.91	1-hFW	0
Scan3914	4.9698	1633.99	1.99801	12	1638.09	5.87	103.91	1-hFW	1
Scan3914	5.4216	1656.3	1.00719	13	1642.17	5.87	103.91	1-hFW	0
Scan3914	5.8734	1602.15	1.83094	14	1646.67	5.87	103.91	2-SW	1
Scan3914	6.3252	1630.04	1.79137	15	1651.61	5.87	103.91	2-SW	0
Scan3914	6.777	1636.6	1.98408	16	1657.01	5.87	103.91	2-SW	0
Scan3914	7.2288	1656.58	2	17	1662.88	5.87	103.91	2-SW	1
Scan3914	7.6806	1665.06	1.06115	18	1669.24	5.87	103.91	2-SW	0
Scan3914	8.1324	1623.66	2.8705	19	1676.09	5.87	103.91	2-SW	0
Scan3914	8.5842	1676.12	3.2614	20	1683.42	5.87	103.91	2-SW	0
Scan3914	9.036	1689.44	3.45324	21	1691.23	5.87	103.91	2-SW	1
Scan3914	9.4878	1680.48	2.12282	22	1699.49	5.87	103.91	2-SW	0
Scan3914	9.9396	1669.14	1.8145	23	1708.17	5.87	103.91	2-SW	0
Scan3914	10.3914	1700.19	1.99762	24	1717.21	5.87	103.91	2-SW	1
Scan3914	10.8432	1730.34	0.17887	25	1726.55	5.87	103.91	2-SW	0
Scan3914	11.295	1720.07	1.05411	26	1736.1	5.87	103.91	2-SW	0
Scan3914	11.7468	1742.23	1.70762	27	1745.76	5.87	103.91	2-SW	0
Scan3914	12.1986	1705.15	3.78011	28	1755.42	5.87	103.91	2-SW	1
Scan3914	12.6504	1751.36	2.17608	29	1764.94	5.87	103.91	2-SW	0
Scan3914	13.1022	1746.06	1.10432	30	1774.18	5.87	103.91	2-SW	0
Scan3914	13.554	1798.4	1.57119	31	1783.01	5.87	103.91	2-SW	0
Scan3914	14.0058	1785.81	1.92138	32	1791.28	5.87	103.91	2-SW	1
Scan3914	14.4576	1870.58	0.90503	33	1798.84	5.87	103.91	2-SW	0
Scan3914	14.9094	1866.26	0.98207	34	1805.6	5.87	103.91	2-SW	0
Scan3914	15.3612	1842.95	1.8777	35	1811.44	5.87	103.91	2-SW	1
Scan3914	15.813	1958.14	0.30839	36	1816.3	5.87	103.91	2-SW	0
Scan3914	16.2648	1886.35	0.91243	37	1820.14	5.87	103.91	2-SW	1
Scan3914	16.7166	1920.57	0.30149	38	1822.94	5.87	103.91	2-SW	0
Scan3914	17.1684	1881.42	1.76497	39	1824.75	5.87	103.91	2-SW	0
Scan3914	17.6202	1893.12	2	40	1825.61	5.87	103.91	2-SW	1
Scan3914	18.072	1846.39	1.61198	41	1825.62	5.87	103.91	2-SW	0
Scan3914	18.5238	1822.65	0.67538	42	1824.9	5.87	103.91	2-SW	0
Scan3914	18.9756	1882.24	0.94348	43	1823.57	5.87	103.91	2-SW	0
Scan3914	19.4274	1822.92	1.35881	44	1821.79	5.87	103.91	2-SW	0
Scan3914	19.8792	1782.09	2.43885	45	1819.69	5.87	103.91	2-SW	1
Scan3914	20.331	1740.77	2.02813	46	1817.43	5.87	103.91	2-SW	0
Scan3914	20.7828	1769	2.01925	47	1815.13	5.87	103.91	2-SW	0
Scan3914	21.2346	1775.33	1.16906	48	1812.91	5.87	103.91	2-SW	0
Scan3914	21.6864	1798.35	0.88096	49	1810.87	5.87	103.91	2-SW	0
Scan3914	22.1382	1802.75	0.95942	50	1809.08	5.87	103.91	2-SW	0
Scan3914	22.59	1783.11	1.51923	51	1807.61	5.87	103.91	2-SW	1
Scan3914	23.0418	1774.04	1.47679	52	1806.48	5.87	103.91	2-SW	0
Scan3914	23.4936	1805.15	1.48921	53	1805.71	5.87	103.91	2-SW	1
Scan3914	23.9454	1820.32	1.10973	54	1805.3	5.87	103.91	2-SW	0
Scan3914	24.3972	1786.55	1.53331	55	1805.22	5.87	103.91	2-SW	1
Scan3914	24.849	1797.69	1.14803	56	1805.44	5.87	103.91	2-SW	0
Scan3914	25.3008	1810.86	1	57	1805.94	5.87	103.91	2-SW	0
Scan3914	25.7526	1839.89	0.26795	58	1806.66	5.87	103.91	2-SW	0
Scan3914	26.2044	1800.23	0.79706	59	1807.56	5.87	103.91	2-SW	0
Scan3914	26.6562	1749.61	2.59539	60	1808.6	5.87	103.91	2-SW	1
Scan3914	27.108	1775.3	2.35687	61	1809.72	5.87	103.91	2-SW	0
Scan3914	27.5598	1799.7	1.27783	62	1810.89	5.87	103.91	2-SW	0
Scan3914	28.0116	1838.09	1.77698	63	1812.06	5.87	103.91	2-SW	1
Scan3914	28.4634	1842.61	1.22662	64	1813.2	5.87	103.91	2-SW	0
Scan3914	28.9152	1843.96	1.40428	65	1814.27	5.87	103.91	2-SW	0
Scan3914	29.367	1840.66	1.44063	66	1815.25	5.87	103.91	2-SW	1
Scan3914	29.8188	1827.99	0.84131	67	1816.13	5.87	103.91	2-SW	0
Scan3914	30.2706	1802.33	0.78417	68	1816.88	5.87	103.91	2-SW	0
Scan3914	30.7224	1799.4	0.21293	69	1817.5	5.87	103.91	2-SW	0
Scan3914	31.1742	1814.19	1.5036	70	1817.98	5.87	103.91	2-SW	0
Scan3914	31.626	1863.98	1.9677	71	1818.31	5.87	103.91	2-SW	0
Scan3914	32.0778	1843.89	2.51868	72	1818.5	5.87	103.91	2-SW	0
Scan3914	32.5296	1803.6	2.56835	73	1818.54	5.87	103.91	2-SW	1
Scan3914	32.9814	1814.71	1.88109	74	1818.44	5.87	103.91	2-SW	0
Scan3914	33.4332	1817.66	1.61151	75	1818.2	5.87	103.91	2-SW	0
Scan3914	33.885	1794.4	0.79496	76	1817.81	5.87	103.91	2-SW	0
Scan3914	34.3368	1814.09	1.16547	77	1817.28	5.87	103.91	2-SW	0
Scan3914	34.7886	1812.88	1.82066	78	1816.61	5.87	103.91	2-SW	1
Scan3914	35.2404	1818.78	1.28058	79	1815.78	5.87	103.91	2-SW	0
Scan3914	35.6922	1820.79	1.71583	80	1814.81	5.87	103.91	2-SW	1
Scan3914	36.144	1823.91	0.70876	81	1813.69	5.87	103.91	2-SW	0
Scan3914	36.5958	1862.71	0.71792	82	1812.41	5.87	103.91	2-SW	0
Scan3914	37.0476	1818.58	1.64924	83	1811	5.87	103.91	2-SW	0
Scan3914	37.4994	1848.8	1.83453	84	1809.44	5.87	103.91	2-SW	1
Scan3914	37.9512	1808.8	1.40179	85	1807.76	5.87	103.91	2-SW	0
Scan3914	38.403	1779.73	1.11337	86	1805.97	5.87	103.91	2-SW	0
Scan3914	38.8548	1796.87	0.68708	87	1804.08	5.87	103.91	2-SW	0
Scan3914	39.3066	1807.8	0.15985	88	1802.11	5.87	103.91	2-SW	0
Scan3914	39.7584	1800.65	1.09156	89	1800.08	5.87	103.91	2-SW	0
Scan3914	40.2102	1778.71	1.68345	90	1797.99	5.87	103.91	2-SW	0
Scan3914	40.662	1809.45	1.92547	91	1795.87	5.87	103.91	2-SW	0
Scan3914	41.1138	1781.67	2	92	1793.73	5.87	103.91	2-SW	1
Scan3914	41.5656	1807.14	1.36944	93	1791.58	5.87	103.91	2-SW	0
Scan3914	42.0174	1764.52	1.66547	94	1789.41	5.87	103.91	2-SW	1
Scan3914	42.4692	1780.43	0.75245	95	1787.24	5.87	103.91	2-SW	0
Scan3914	42.921	1792.06	1.25278	96	1785.05	5.87	103.91	2-SW	0
Scan3914	43.3728	1785.76	1.71223	97	1782.84	5.87	103.91	2-SW	0
Scan3914	43.8246	1785.26	2.52055	98	1780.61	5.87	103.91	2-SW	1
Scan3914	44.2764	1764.35	2.35252	99	1778.35	5.87	103.91	2-SW	0
Scan3914	44.7282	1801.98	2.35205	100	1776.06	5.87	103.91	2-SW	0
Scan3914	45.18	1785.71	2.22773	101	1773.72	5.87	103.91	2-SW	0
Scan3914	45.6318	1751.23	1.36331	102	1771.33	5.87	103.91	2-SW	0
Scan3914	46.0836	1774.71	2.02024	103	1768.9	5.87	103.91	2-SW	0
Scan3914	46.5354	1776.61	3.0559	104	1766.43	5.87	103.91	2-SW	1
Scan3914	46.9872	1781.84	2.41727	105	1763.92	5.87	103.91	2-SW	0
Scan3914	47.439	1764.04	1.35324	106	1761.39	5.87	103.91	2-SW	0
Scan3914	47.8908	1753.85	1.09347	107	1758.85	5.87	103.91	2-SW	0
Scan3914	48.3426	1763.79	1.56045	108	1756.32	5.87	103.91	2-SW	0
Scan3914	48.7944	1759.28	2.0722	109	1753.81	5.87	103.91	2-SW	1
Scan3914	49.2462	1746.09	1.9115	110	1751.33	5.87	103.91	2-SW	0
Scan3914	49.698	1731.61	1.5036	111	1748.92	5.87	103.91	2-SW	0
Scan3914	50.1498	1739.25	0.81655	112	1746.57	5.87	103.91	2-SW	0
Scan3914	50.6016	1735.84	0.73045	113	1744.3	5.87	103.91	2-SW	0
Scan3914	51.0534	1725.49	1.44835	114	1742.12	5.87	103.91	2-SW	0
Scan3914	51.5052	1745.59	1.84173	115	1740.03	5.87	103.91	2-SW	0
Scan3914	51.957	1726.11	1.92806	116	1738.03	5.87	103.91	2-SW	0
Scan3914	52.4088	1702.84	1.994	117	1736.13	5.87	103.91	2-SW	1
Scan3914	52.8606	1731.24	1.42086	118	1734.32	5.87	103.91	2-SW	0
Scan3914	53.3124	1745.38	0.89235	119	1732.59	5.87	103.91	2-SW	0
Scan3914	53.7642	1733.72	1.03934	120	1730.95	5.87	103.91	2-SW	0
Scan3914	54.216	1741.78	1.35971	121	1729.39	5.87	103.91	2-SW	1
Scan3914	54.6678	1755.33	0.62939	122	1727.92	5.87	103.91	2-SW	0
Scan3914	55.1196	1752.12	0.29874	123	1726.53	5.87	103.91	2-SW	0
Scan3914	55.5714	1702.68	0.8313	124	1725.24	5.87	103.91	2-SW	1
Scan3914	56.0232	1712.73	0.60944	125	1724.05	5.87	103.91	2-SW	0
Scan3914	56.475	1726.29	0.75899	126	1722.97	5.87	103.91	2-SW	0
Scan3914	56.9268	1706.93	1.66906	127	1722.01	5.87	103.91	2-SW	0
Scan3914	57.3786	1713.89	3.06369	128	1721.18	5.87	103.91	2-SW	1
Scan3914	57.8304	1668.3	2.33492	129	1720.49	5.87	103.91	2-SW	0
Scan3914	58.2822	1693.31	0.53729	130	1719.94	5.87	103.91	2-SW	0
Scan3914	58.734	1749.17	0.34175	131	1719.54	5.87	103.91	2-SW	0
Scan3914	59.1858	1737.6	1.51268	132	1719.27	5.87	103.91	2-SW	0
Scan3914	59.6376	1714.97	1.98007	133	1719.13	5.87	103.91	2-SW	1
Scan3914	60.0894	1709.53	1.22905	134	1719.11	5.87	103.91	2-SW	0
Scan3914	60.5412	1710.9	2.17266	135	1719.18	5.87	103.91	2-SW	0
Scan3914	60.993	1711.13	2.45821	136	1719.32	5.87	103.91	2-SW	1
Scan3914	61.4448	1709.36	1.36251	137	1719.5	5.87	103.91	2-SW	0
Scan3914	61.8966	1699.8	1.50719	138	1719.7	5.87	103.91	2-SW	1
Scan3914	62.3484	1715.54	1.4964	139	1719.87	5.87	103.91	2-SW	0
Scan3914	62.8002	1730	1	140	1719.98	5.87	103.91	2-SW	0
Scan3914	63.252	1724.44	1.08633	141	1720.01	5.87	103.91	2-SW	0
Scan3914	63.7038	1755.38	1.08757	142	1719.91	5.87	103.91	2-SW	0
Scan3914	64.1556	1742.51	1.85172	143	1719.66	5.87	103.91	2-SW	0
Scan3914	64.6074	1716.84	2.82237	144	1719.23	5.87	103.91	2-SW	1
Scan3914	65.0592	1733.38	2.30992	145	1718.6	5.87	103.91	2-SW	0
Scan3914	65.511	1730.5	1.02081	146	1717.75	5.87	103.91	2-SW	0
Scan3914	65.9628	1739.16	0.7922	147	1716.66	5.87	103.91	2-SW	0
Scan3914	66.4146	1728.31	1.47122	148	1715.32	5.87	103.91	2-SW	1
Scan3914	66.8664	1697.98	1.16904	149	1713.72	5.87	103.91	2-SW	0
Scan3914	67.3182	1698.64	1.06475	150	1711.84	5.87	103.91	2-SW	0
Scan3914	67.77	1709.05	1.54355	151	1709.7	5.87	103.91	2-SW	0
Scan3914	68.2218	1731.87	1.91677	152	1707.27	5.87	103.91	2-SW	0
Scan3914	68.6736	1711.76	2.02665	153	1704.56	5.87	103.91	2-SW	1
Scan3914	69.1254	1715.8	1.35583	154	1701.58	5.87	103.91	2-SW	0
Scan3914	69.5772	1714.37	1.57347	155	1698.32	5.87	103.91	2-SW	1
Scan3914	70.029	1698.47	1.13237	156	1694.8	5.87	103.91	2-SW	0
Scan3914	70.4808	1701.8	0.79478	157	1691.03	5.87	103.91	2-SW	0
Scan3914	70.9326	1707.92	1.12241	158	1687.02	5.87	103.91	2-SW	0
Scan3914	71.3844	1711.62	1.72362	159	1682.8	5.87	103.91	2-SW	1
Scan3914	71.8362	1694.03	1.27338	160	1678.38	5.87	103.91	2-SW	0
Scan3914	72.288	1690.92	1.18705	161	1673.8	5.87	103.91	2-SW	0
Scan3914	72.7398	1666.02	1.01594	162	1669.08	5.87	103.91	2-SW	0
Scan3914	73.1916	1635.9	0.99162	163	1664.25	5.87	103.91	2-SW	0
Scan3914	73.6434	1625.86	0.71779	164	1659.37	5.87	103.91	2-SW	0
Scan3914	74.0952	1641.79	1.9204	165	1654.46	5.87	103.91	2-SW	0
Scan3914	74.547	1657.23	2.47353	166	1649.56	5.87	103.91	2-SW	1
Scan3914	74.9988	1670.64	1.00336	167	1644.72	5.87	103.91	2-SW	0
Scan3914	75.4506	1664.23	1.60072	168	1639.97	5.87	103.91	2-SW	1
Scan3914	75.9024	1640.16	0.60432	169	1635.36	5.87	103.91	2-SW	0
Scan3914	76.3542	1632.25	0.55287	170	1630.93	5.87	103.91	2-SW	0
Scan3914	76.806	1614.36	1.58646	171	1626.7	5.87	103.91	2-SW	0
Scan3914	77.2578	1615.15	1.61511	172	1622.72	5.87	103.91	2-SW	1
Scan3914	77.7096	1564.24	1.05761	173	1619.01	5.87	103.91	2-SW	0
Scan3914	78.1614	1561.56	1.01584	174	1615.59	5.87	103.91	2-SW	0
Scan3914	78.6132	1574.26	1	175	1612.49	5.87	103.91	2-SW	0
Scan3914	79.065	1604.35	0.66948	176	1609.73	5.87	103.91	2-SW	0
Scan3914	79.5168	1641.26	1.29496	177	1607.31	5.87	103.91	2-SW	0
Scan3914	79.9686	1596.81	2.91727	178	1605.25	5.87	103.91	2-SW	1
Scan3914	80.4204	1614.54	2.10295	179	1603.54	5.87	103.91	2-SW	0
Scan3914	80.8722	1607.63	1.54676	180	1602.19	5.87	103.91	2-SW	0
Scan3914	81.324	1602.3	1.62274	181	1601.19	5.87	103.91	2-SW	1
Scan3914	81.7758	1589.32	1.61767	182	1600.51	5.87	103.91	2-SW	0
Scan3914	82.2276	1544.61	0.94245	183	1600.15	5.87	103.91	2-SW	0
Scan3914	82.6794	1568.88	0.67838	184	1600.07	5.87	103.91	2-SW	0
Scan3914	83.1312	1575.57	1.5095	185	1600.25	5.87	103.91	2-SW	1
Scan3914	83.583	1581.32	1.33453	186	1600.64	5.87	103.91	2-SW	0
Scan3914	84.0348	1600.54	1.66906	187	1601.21	5.87	103.91	2-SW	1
Scan3914	84.4866	1569.8	1.28024	188	1601.91	5.87	103.91	2-SW	0
Scan3914	84.9384	1609.65	2.16806	189	1602.7	5.87	103.91	2-SW	0
Scan3914	85.3902	1628.59	2.67986	190	1603.53	5.87	103.91	2-SW	1
Scan3914	85.842	1638.39	1.87247	191	1604.35	5.87	103.91	2-SW	0
Scan3914	86.2938	1624.83	1.66389	192	1605.12	5.87	103.91	2-SW	0
Scan3914	86.7456	1610.79	2.30935	193	1605.83	5.87	103.91	2-SW	1
Scan3914	87.1974	1635.51	2.18612	194	1606.42	5.87	103.91	2-SW	0
Scan3914	87.6492	1610.76	0.63004	195	1606.9	5.87	103.91	2-SW	0
Scan3914	88.101	1622.09	1.48129	196	1607.23	5.87	103.91	2-SW	1
Scan3914	88.5528	1575.36	1.37762	197	1607.43	5.87	103.91	2-SW	0
Scan3914	89.0046	1607.55	0.30366	198	1607.49	5.87	103.91	2-SW	0
Scan3914	89.4564	1607.12	0.80576	199	1607.42	5.87	103.91	2-SW	0
Scan3914	89.9082	1632.53	0.93015	200	1607.23	5.87	103.91	2-SW	0
Scan3914	90.36	1637.39	2.65913	201	1606.94	5.87	103.91	2-SW	1
Scan3914	90.8118	1622.27	1.75695	202	1606.54	5.87	103.91	2-SW	0
Scan3914	91.2636	1597.08	0.86564	203	1606.06	5.87	103.91	2-SW	0
Scan3914	91.7154	1569.06	1.8719	204	1605.49	5.87	103.91	2-SW	1
Scan3914	92.1672	1607.78	1.55215	205	1604.83	5.87	103.91	2-SW	0
Scan3914	92.619	1590.05	1.19826	206	1604.08	5.87	103.91	2-SW	0
Scan3914	93.0708	1560.11	0.79468	207	1603.21	5.87	103.91	2-SW	0
Scan3914	93.5226	1570.91	1.16257	208	1602.22	5.87	103.91	2-SW	1
Scan3914	93.9744	1626.12	1.06459	209	1601.06	5.87	103.91	2-SW	0
Scan3914	94.4262	1658.92	0.78425	210	1599.72	5.87	103.91	2-SW	0
Scan3914	94.878	1643.68	0.27628	211	1598.15	5.87	103.91	2-SW	0
Scan3914	95.3298	1614.18	1.40482	212	1596.32	5.87	103.91	2-SW	0
Scan3914	95.7816	1570.49	1.83433	213	1594.2	5.87	103.91	2-SW	0
Scan3914	96.2334	1596.47	1.96041	214	1591.74	5.87	103.91	2-SW	0
Scan3914	96.6852	1600.59	3.56395	215	1588.9	5.87	103.91	2-SW	0
Scan3914	97.137	1598.67	3.56602	216	1585.67	5.87	103.91	2-SW	1
Scan3914	97.5888	1635.46	3.55396	217	1581.99	5.87	103.91	2-SW	0
Scan3914	98.0406	1608.42	1.72217	218	1577.86	5.87	103.91	2-SW	0
Scan3914	98.4924	1557.75	1.03597	219	1573.23	5.87	103.91	2-SW	0
Scan3914	98.9442	1560.04	1.71409	220	1568.09	5.87	103.91	2-SW	1
Scan3914	99.396	1604.85	1	221	1562.41	5.87	103.91	2-SW	0
Scan3914	99.8478	1559.97	1.20504	222	1556.18	5.87	103.91	2-SW	0
Scan3914	100.3	1570.73	2.13478	223	1549.37	5.87	103.91	2-SW	0
Scan3914	100.751	1561.65	2.39819	224	1541.98	5.87	103.91	2-SW	1
Scan3914	101.203	1544.46	2	225	1533.98	5.87	103.91	2-SW	0
Scan3914	101.655	1549.56	1.9712	226	1525.37	5.87	103.91	2-SW	0
Scan3914	102.107	1556.61	2.21267	227	1516.15	5.87	103.91	2-SW	0
Scan3914	102.559	1522.83	3.1694	228	1506.3	5.87	103.91	2-SW	1
Scan3914	103.01	1539.5	2.18705	229	1495.84	5.87	103.91	2-SW	0
Scan3914	103.462	1483.65	1.44446	230	1484.76	5.87	103.91	2-SW	0
Scan3914	103.914	1503.34	1.17266	231	1473.08	5.87	103.91	3-adFW	0
Scan3914	104.366	1499.09	2.1496	232	1460.8	5.87	103.91	3-adFW	0
Scan3914	104.818	1477.99	2.64981	233	1447.95	5.87	103.91	3-adFW	0
Scan3914	105.269	1445.97	1.11511	234	1434.55	5.87	103.91	3-adFW	0
Scan3914	105.721	1418.92	1.04317	235	1420.61	5.87	103.91	3-adFW	0
Scan3914	106.173	1398.11	0.35342	236	1406.15	5.87	103.91	3-adFW	0
Scan3914	106.625	1421.12	0.58786	237	1391.19	5.87	103.91	3-adFW	0
Scan3914	107.077	1371.88	0.8233	238	1375.76	5.87	103.91	3-adFW	0
Scan3914	107.528	1355.59	3.35438	239	1359.84	5.87	103.91	3-adFW	0
Scan3914	107.98	1378.45	4.40176	240	1343.47	5.87	103.91	3-adFW	0
Scan3914	108.432	1351.36	2.37891	241	1326.62	5.87	103.91	3-adFW	0
Scan3914	108.884	1352.84	3.18863	242	1309.3	5.87	103.91	3-adFW	0
Scan3914	109.336	1270.43	4.44522	243	1291.49	5.87	103.91	3-adFW	0
Scan3914	109.787	1259.72	2.73205	244	1273.18	5.87	103.91	3-adFW	0
Scan3914	110.239	1303.12	1.00792	245	1254.34	5.87	103.91	3-adFW	0
Scan3914	110.691	1233.14	1.26978	246	1234.94	5.87	103.91	3-adFW	0
Scan3914	111.143	1235.79	2.1223	247	1214.95	5.87	103.91	3-adFW	0
Scan3914	111.595	1179.19	1.24833	248	1194.36	5.87	103.91	3-adFW	0
Scan3914	112.046	1189.91	0.94747	249	1173.12	5.87	103.91	3-adFW	0
Scan3914	112.498	1175.37	2.05253	250	1151.24	5.87	103.91	3-adFW	0
Scan3914	112.95	1185.03	2.27452	251	1128.71	5.87	103.91	3-adFW	0
Scan3914	113.402	1138.43	1.1614	252	1105.55	5.87	103.91	3-adFW	0
Scan3914	113.854	1117.68	2.5141	253	1081.8	5.87	103.91	3-adFW	0
Scan3914	114.305	1101.35	2.76603	254	1057.5	5.87	103.91	3-adFW	0
Scan3914	114.757	1075.34	1.99379	255	1032.74	5.87	103.91	3-adFW	0
Scan3914	115.209	1052.09	1.90526	256	1007.61	5.87	103.91	3-adFW	0
Scan3914	115.661	1032.27	1.09275	257	982.221	5.87	103.91	3-adFW	0
Scan3914	116.113	995.24	1.19836	258	956.705	5.87	103.91	3-adFW	0
Scan3914	116.564	944.75	3.55779	259	931.199	5.87	103.91	3-adFW	0
Scan3914	117.016	896.81	4.38611	260	905.847	5.87	103.91	3-adFW	0
Scan3914	117.468	806.13	1.93525	261	880.793	5.87	103.91	3-adFW	0
Scan3914	117.92	764.29	0.99604	262	856.176	5.87	103.91	3-adFW	0
Scan3914	118.372	758.41	0.89136	263	832.124	5.87	103.91	3-adFW	0
Scan3914	118.823	747.75	3.06017	264	808.753	5.87	103.91	3-adFW	0
Scan3914	119.275	720.24	4.34475	265	786.16	5.87	103.91	3-adFW	0
Scan3914	119.727	708.61	3.78417	266	764.423	5.87	103.91	3-adFW	0
Scan3914	120.179	687.66	1.96403	267	743.596	5.87	103.91	3-adFW	0
Scan3914	120.631	716.91	1.95163	268	723.711	5.87	103.91	3-adFW	0
Scan3914	121.082	688.76	2.03105	269	704.777	5.87	103.91	3-adFW	0
Scan3914	121.534	651.5	2.75182	270	686.783	5.87	103.91	3-adFW	0
Scan3914	121.986	709.56	1.96025	271	669.694	5.87	103.91	3-adFW	0
Scan3914	122.438	658.66	0.79662	272	653.463	5.87	103.91	3-adFW	0
Scan3914	122.89	642.64	1	273	638.026	5.87	103.91	3-adFW	0
Scan3914	123.341	614.99	1.01553	274	623.308	5.87	103.91	3-adFW	0
Scan3914	123.793	629.92	1.70949	275	609.227	5.87	103.91	3-adFW	0
Scan3914	124.245	593.48	3.01079	276	595.703	5.87	103.91	3-adFW	0
Scan3914	124.697	559.27	4.00223	277	582.66	5.87	103.91	3-adFW	0
Scan3914	125.149	589.95	4.6517	278	570.007	5.87	103.91	3-adFW	0
Scan3914	125.6	576	4	279	557.684	5.87	103.91	3-adFW	0
Scan3915	0	1222	2	1	1206.06	5.87	127.86	1-hFW	1
Scan3915	0.4518	1220.51	1.08234	2	1210.69	5.87	127.86	1-hFW	0
Scan3915	0.9036	1200.06	1.00079	3	1215.44	5.87	127.86	1-hFW	0
Scan3915	1.3554	1183.07	1.99268	4	1220.33	5.87	127.86	1-hFW	0
Scan3915	1.8072	1233.97	2.31881	5	1225.39	5.87	127.86	1-hFW	1
Scan3915	2.259	1251.52	1.0171	6	1230.65	5.87	127.86	1-hFW	0
Scan3915	2.7108	1249.43	1.98537	7	1236.13	5.87	127.86	1-hFW	1
Scan3915	3.1626	1267.97	1.01707	8	1241.86	5.87	127.86	1-hFW	0
Scan3915	3.6144	1260.49	1.6983	9	1247.86	5.87	127.86	1-hFW	0
Scan3915	4.0662	1234.24	1.99015	10	1254.16	5.87	127.86	1-hFW	1
Scan3915	4.518	1244.86	0.83403	11	1260.78	5.87	127.86	1-hFW	0
Scan3915	4.9698	1230.73	0.99692	12	1267.72	5.87	127.86	1-hFW	1
Scan3915	5.4216	1233.25	0.06242	13	1275	5.87	127.86	1-hFW	0
Scan3915	5.8734	1273.43	0.96976	14	1282.62	5.87	127.86	2-SW	1
Scan3915	6.3252	1278.87	0.15664	15	1290.57	5.87	127.86	2-SW	0
Scan3915	6.777	1278.59	0.60678	16	1298.86	5.87	127.86	2-SW	1
Scan3915	7.2288	1313.99	0.58684	17	1307.46	5.87	127.86	2-SW	0
Scan3915	7.6806	1307.04	0.98908	18	1316.38	5.87	127.86	2-SW	1
Scan3915	8.1324	1335.31	0.57092	19	1325.58	5.87	127.86	2-SW	0
Scan3915	8.5842	1310.51	1.0313	20	1335.05	5.87	127.86	2-SW	1
Scan3915	9.036	1338.84	0.4307	21	1344.78	5.87	127.86	2-SW	0
Scan3915	9.4878	1357.04	1.91343	22	1354.73	5.87	127.86	2-SW	1
Scan3915	9.9396	1351.41	0.32428	23	1364.89	5.87	127.86	2-SW	0
Scan3915	10.3914	1357.07	0.95225	24	1375.21	5.87	127.86	2-SW	1
Scan3915	10.8432	1346.21	0.9357	25	1385.66	5.87	127.86	2-SW	0
Scan3915	11.295	1465.36	1.94973	26	1396.21	5.87	127.86	2-SW	1
Scan3915	11.7468	1407.8	1.06929	27	1406.81	5.87	127.86	2-SW	0
Scan3915	12.1986	1431.35	1	28	1417.4	5.87	127.86	2-SW	0
Scan3915	12.6504	1403.93	1.23634	29	1427.91	5.87	127.86	2-SW	1
Scan3915	13.1022	1417.96	1.0259	30	1438.28	5.87	127.86	2-SW	0
Scan3915	13.554	1449.44	0.47531	31	1448.41	5.87	127.86	2-SW	0
Scan3915	14.0058	1429.23	0.50414	32	1458.2	5.87	127.86	2-SW	0
Scan3915	14.4576	1488.9	1.87703	33	1467.54	5.87	127.86	2-SW	1
Scan3915	14.9094	1466.09	1.68378	34	1476.32	5.87	127.86	2-SW	0
Scan3915	15.3612	1528.32	0.81951	35	1484.43	5.87	127.86	2-SW	0
Scan3915	15.813	1517.61	0.23706	36	1491.73	5.87	127.86	2-SW	0
Scan3915	16.2648	1504.03	1.73994	37	1498.11	5.87	127.86	2-SW	1
Scan3915	16.7166	1554.97	1.06829	38	1503.48	5.87	127.86	2-SW	0
Scan3915	17.1684	1532.62	1.85421	39	1507.73	5.87	127.86	2-SW	0
Scan3915	17.6202	1641.63	1.86098	40	1510.8	5.87	127.86	2-SW	1
Scan3915	18.072	1595.53	0.3718	41	1512.65	5.87	127.86	2-SW	0
Scan3915	18.5238	1603.87	0.93	42	1513.26	5.87	127.86	2-SW	1
Scan3915	18.9756	1565.93	0.65849	43	1512.65	5.87	127.86	2-SW	0
Scan3915	19.4274	1581.87	0.95165	44	1510.86	5.87	127.86	2-SW	0
Scan3915	19.8792	1542.21	3.19469	45	1507.95	5.87	127.86	2-SW	1
Scan3915	20.331	1512.96	1.93412	46	1504.02	5.87	127.86	2-SW	0
Scan3915	20.7828	1524.95	1.95457	47	1499.18	5.87	127.86	2-SW	1
Scan3915	21.2346	1482.33	1.30682	48	1493.56	5.87	127.86	2-SW	0
Scan3915	21.6864	1495.39	1.89892	49	1487.31	5.87	127.86	2-SW	1
Scan3915	22.1382	1486.35	0.28842	50	1480.57	5.87	127.86	2-SW	0
Scan3915	22.59	1458.79	0.90839	51	1473.49	5.87	127.86	2-SW	0
Scan3915	23.0418	1449.51	1.10488	52	1466.22	5.87	127.86	2-SW	1
Scan3915	23.4936	1446.5	1.02351	53	1458.91	5.87	127.86	2-SW	0
Scan3915	23.9454	1474.2	1	54	1451.69	5.87	127.86	2-SW	0
Scan3915	24.3972	1433.88	0.73316	55	1444.7	5.87	127.86	2-SW	0
Scan3915	24.849	1408.11	0.98037	56	1438.06	5.87	127.86	2-SW	0
Scan3915	25.3008	1417.58	1	57	1431.87	5.87	127.86	2-SW	1
Scan3915	25.7526	1413.69	0.13902	58	1426.23	5.87	127.86	2-SW	0
Scan3915	26.2044	1413.4	0	59	1421.23	5.87	127.86	2-SW	0
Scan3915	26.6562	1420.57	1.49713	60	1416.93	5.87	127.86	2-SW	0
Scan3915	27.108	1395.69	1.82927	61	1413.38	5.87	127.86	2-SW	1
Scan3915	27.5598	1332.99	1.13535	62	1410.62	5.87	127.86	2-SW	0
Scan3915	28.0116	1315.9	1	63	1408.66	5.87	127.86	2-SW	0
Scan3915	28.4634	1313.13	2.57296	64	1407.5	5.87	127.86	2-SW	1
Scan3915	28.9152	1366.05	1.98127	65	1407.12	5.87	127.86	2-SW	0
Scan3915	29.367	1407.23	2.41478	66	1407.48	5.87	127.86	2-SW	1
Scan3915	29.8188	1396.71	1.22144	67	1408.53	5.87	127.86	2-SW	0
Scan3915	30.2706	1433.86	0.49193	68	1410.22	5.87	127.86	2-SW	0
Scan3915	30.7224	1420.08	0.91262	69	1412.48	5.87	127.86	2-SW	0
Scan3915	31.1742	1374.73	1.37123	70	1415.25	5.87	127.86	2-SW	1
Scan3915	31.626	1412.56	1.06246	71	1418.46	5.87	127.86	2-SW	0
Scan3915	32.0778	1416.92	1.82683	72	1422.05	5.87	127.86	2-SW	0
Scan3915	32.5296	1431.05	2	73	1425.99	5.87	127.86	2-SW	1
Scan3915	32.9814	1447.42	1.28029	74	1430.24	5.87	127.86	2-SW	0
Scan3915	33.4332	1441.48	0.97195	75	1434.79	5.87	127.86	2-SW	0
Scan3915	33.885	1476.56	1.00669	76	1439.62	5.87	127.86	2-SW	0
Scan3915	34.3368	1440.82	1.62389	77	1444.74	5.87	127.86	2-SW	1
Scan3915	34.7886	1444.62	1.1136	78	1450.19	5.87	127.86	2-SW	0
Scan3915	35.2404	1423.16	1.22515	79	1455.98	5.87	127.86	2-SW	0
Scan3915	35.6922	1435.91	1.35854	80	1462.15	5.87	127.86	2-SW	0
Scan3915	36.144	1430.38	1.43902	81	1468.76	5.87	127.86	2-SW	0
Scan3915	36.5958	1439.36	1.87376	82	1475.82	5.87	127.86	2-SW	1
Scan3915	37.0476	1460.32	1.48	83	1483.37	5.87	127.86	2-SW	0
Scan3915	37.4994	1478.97	0.80985	84	1491.43	5.87	127.86	2-SW	0
Scan3915	37.9512	1523.97	0.95103	85	1500.01	5.87	127.86	2-SW	0
Scan3915	38.403	1486.62	1	86	1509.1	5.87	127.86	2-SW	0
Scan3915	38.8548	1484.66	1	87	1518.67	5.87	127.86	2-SW	0
Scan3915	39.3066	1488.97	1.78588	88	1528.66	5.87	127.86	2-SW	0
Scan3915	39.7584	1499.05	1.9822	89	1539.01	5.87	127.86	2-SW	1
Scan3915	40.2102	1515.88	1.34501	90	1549.62	5.87	127.86	2-SW	0
Scan3915	40.662	1545.11	1.2439	91	1560.38	5.87	127.86	2-SW	0
Scan3915	41.1138	1568.67	0.54634	92	1571.15	5.87	127.86	2-SW	0
Scan3915	41.5656	1570.25	1.32804	93	1581.79	5.87	127.86	2-SW	0
Scan3915	42.0174	1601.71	1.51463	94	1592.15	5.87	127.86	2-SW	1
Scan3915	42.4692	1621.36	0.76493	95	1602.07	5.87	127.86	2-SW	0
Scan3915	42.921	1628.16	1.41463	96	1611.4	5.87	127.86	2-SW	0
Scan3915	43.3728	1656.51	1.72683	97	1620	5.87	127.86	2-SW	0
Scan3915	43.8246	1689.85	1.80732	98	1627.73	5.87	127.86	2-SW	0
Scan3915	44.2764	1737.98	1.97318	99	1634.49	5.87	127.86	2-SW	1
Scan3915	44.7282	1737.22	1.26551	100	1640.21	5.87	127.86	2-SW	0
Scan3915	45.18	1716.58	1.04878	101	1644.84	5.87	127.86	2-SW	0
Scan3915	45.6318	1686.76	1.03184	102	1648.34	5.87	127.86	2-SW	0
Scan3915	46.0836	1686.14	1	103	1650.74	5.87	127.86	2-SW	0
Scan3915	46.5354	1684.27	1.21733	104	1652.08	5.87	127.86	2-SW	1
Scan3915	46.9872	1671.45	0.62439	105	1652.41	5.87	127.86	2-SW	0
Scan3915	47.439	1654.26	1.67594	106	1651.84	5.87	127.86	2-SW	1
Scan3915	47.8908	1686.21	1.24214	107	1650.46	5.87	127.86	2-SW	0
Scan3915	48.3426	1677.83	1	108	1648.41	5.87	127.86	2-SW	0
Scan3915	48.7944	1669.56	0.77363	109	1645.82	5.87	127.86	2-SW	0
Scan3915	49.2462	1630.36	1.67384	110	1642.82	5.87	127.86	2-SW	0
Scan3915	49.698	1656.02	1.89292	111	1639.54	5.87	127.86	2-SW	1
Scan3915	50.1498	1642.73	1.2529	112	1636.13	5.87	127.86	2-SW	0
Scan3915	50.6016	1606.56	1	113	1632.69	5.87	127.86	2-SW	0
Scan3915	51.0534	1606.75	1	114	1629.35	5.87	127.86	2-SW	0
Scan3915	51.5052	1581.55	0.87322	115	1626.19	5.87	127.86	2-SW	0
Scan3915	51.957	1607.97	0.20866	116	1623.29	5.87	127.86	2-SW	0
Scan3915	52.4088	1597.79	1.19279	117	1620.72	5.87	127.86	2-SW	0
Scan3915	52.8606	1606.1	1.58293	118	1618.53	5.87	127.86	2-SW	1
Scan3915	53.3124	1591.24	1.1446	119	1616.73	5.87	127.86	2-SW	0
Scan3915	53.7642	1583.68	0.58973	120	1615.34	5.87	127.86	2-SW	0
Scan3915	54.216	1608.55	0.34146	121	1614.35	5.87	127.86	2-SW	0
Scan3915	54.6678	1600.81	0.7819	122	1613.74	5.87	127.86	2-SW	0
Scan3915	55.1196	1604.56	1.57566	123	1613.48	5.87	127.86	2-SW	0
Scan3915	55.5714	1610.69	1.9	124	1613.53	5.87	127.86	2-SW	0
Scan3915	56.0232	1599.37	1.9941	125	1613.85	5.87	127.86	2-SW	1
Scan3915	56.475	1597.29	1.30488	126	1614.36	5.87	127.86	2-SW	0
Scan3915	56.9268	1619.67	1.09799	127	1615.03	5.87	127.86	2-SW	0
Scan3915	57.3786	1617.17	1.06875	128	1615.79	5.87	127.86	2-SW	0
Scan3915	57.8304	1623.54	1	129	1616.59	5.87	127.86	2-SW	0
Scan3915	58.2822	1630.7	1.42292	130	1617.37	5.87	127.86	2-SW	1
Scan3915	58.734	1621.38	1.17014	131	1618.09	5.87	127.86	2-SW	0
Scan3915	59.1858	1634.17	0.94025	132	1618.72	5.87	127.86	2-SW	0
Scan3915	59.6376	1622.92	1.17459	133	1619.22	5.87	127.86	2-SW	1
Scan3915	60.0894	1617.17	0.42012	134	1619.59	5.87	127.86	2-SW	0
Scan3915	60.5412	1621.11	0.67317	135	1619.8	5.87	127.86	2-SW	0
Scan3915	60.993	1650.05	1.58076	136	1619.88	5.87	127.86	2-SW	0
Scan3915	61.4448	1645.38	1.9822	137	1619.84	5.87	127.86	2-SW	0
Scan3915	61.8966	1621.3	2.62116	138	1619.71	5.87	127.86	2-SW	1
Scan3915	62.3484	1624.32	1.60093	139	1619.53	5.87	127.86	2-SW	0
Scan3915	62.8002	1653.5	1.41271	140	1619.35	5.87	127.86	2-SW	0
Scan3915	63.252	1647.48	1.15824	141	1619.23	5.87	127.86	2-SW	0
Scan3915	63.7038	1596.27	1.42726	142	1619.22	5.87	127.86	2-SW	0
Scan3915	64.1556	1573.16	1.75886	143	1619.39	5.87	127.86	2-SW	1
Scan3915	64.6074	1568.78	0.70437	144	1619.81	5.87	127.86	2-SW	0
Scan3915	65.0592	1588.86	0.38294	145	1620.52	5.87	127.86	2-SW	0
Scan3915	65.511	1616.51	0.45003	146	1621.58	5.87	127.86	2-SW	1
Scan3915	65.9628	1600.54	0.24878	147	1623.04	5.87	127.86	2-SW	0
Scan3915	66.4146	1615.26	0.06034	148	1624.93	5.87	127.86	2-SW	0
Scan3915	66.8664	1669.88	1.16583	149	1627.27	5.87	127.86	2-SW	0
Scan3915	67.3182	1604.48	1.3581	150	1630.07	5.87	127.86	2-SW	1
Scan3915	67.77	1587.2	1.01963	151	1633.32	5.87	127.86	2-SW	0
Scan3915	68.2218	1609.42	1.15366	152	1637	5.87	127.86	2-SW	0
Scan3915	68.6736	1610.77	1.56873	153	1641.08	5.87	127.86	2-SW	0
Scan3915	69.1254	1626.9	1.88259	154	1645.5	5.87	127.86	2-SW	1
Scan3915	69.5772	1647.43	1.75329	155	1650.19	5.87	127.86	2-SW	0
Scan3915	70.029	1650.56	1.19825	156	1655.06	5.87	127.86	2-SW	0
Scan3915	70.4808	1639.12	1.275	157	1660.02	5.87	127.86	2-SW	1
Scan3915	70.9326	1647.83	0.52209	158	1664.96	5.87	127.86	2-SW	0
Scan3915	71.3844	1655.89	0.61463	159	1669.76	5.87	127.86	2-SW	0
Scan3915	71.8362	1654.59	1	160	1674.31	5.87	127.86	2-SW	0
Scan3915	72.288	1689.62	1.5354	161	1678.47	5.87	127.86	2-SW	0
Scan3915	72.7398	1743.94	1.98372	162	1682.15	5.87	127.86	2-SW	1
Scan3915	73.1916	1762.65	1.96916	163	1685.22	5.87	127.86	2-SW	0
Scan3915	73.6434	1759.57	1.928	164	1687.6	5.87	127.86	2-SW	0
Scan3915	74.0952	1746.36	0.96	165	1689.2	5.87	127.86	2-SW	0
Scan3915	74.547	1729.39	0.65571	166	1689.95	5.87	127.86	2-SW	0
Scan3915	74.9988	1715.14	0.85385	167	1689.8	5.87	127.86	2-SW	0
Scan3915	75.4506	1711.94	1.26165	168	1688.72	5.87	127.86	2-SW	0
Scan3915	75.9024	1687.83	1.52195	169	1686.68	5.87	127.86	2-SW	0
Scan3915	76.3542	1691.05	1.60244	170	1683.68	5.87	127.86	2-SW	0
Scan3915	76.806	1713.87	1.68293	171	1679.74	5.87	127.86	2-SW	1
Scan3915	77.2578	1701.24	1.3184	172	1674.88	5.87	127.86	2-SW	0
Scan3915	77.7096	1703.9	1	173	1669.15	5.87	127.86	2-SW	0
Scan3915	78.1614	1727.46	1	174	1662.59	5.87	127.86	2-SW	0
Scan3915	78.6132	1704.46	1.58049	175	1655.28	5.87	127.86	2-SW	1
Scan3915	79.065	1632.02	1.5122	176	1647.29	5.87	127.86	2-SW	0
Scan3915	79.5168	1651.61	1.0712	177	1638.7	5.87	127.86	2-SW	0
Scan3915	79.9686	1665.52	1.2883	178	1629.62	5.87	127.86	2-SW	0
Scan3915	80.4204	1641.37	1.53128	179	1620.17	5.87	127.86	2-SW	1
Scan3915	80.8722	1612.07	1.48825	180	1610.44	5.87	127.86	2-SW	0
Scan3915	81.324	1597.66	1.21416	181	1600.58	5.87	127.86	2-SW	0
Scan3915	81.7758	1606.31	1	182	1590.71	5.87	127.86	2-SW	0
Scan3915	82.2276	1595.12	0.4439	183	1580.95	5.87	127.86	2-SW	0
Scan3915	82.6794	1585.73	0.40377	184	1571.43	5.87	127.86	2-SW	0
Scan3915	83.1312	1529.19	1.36098	185	1562.27	5.87	127.86	2-SW	1
Scan3915	83.583	1486.15	0.97338	186	1553.57	5.87	127.86	2-SW	0
Scan3915	84.0348	1479.43	1.10325	187	1545.43	5.87	127.86	2-SW	0
Scan3915	84.4866	1489.18	1.97664	188	1537.93	5.87	127.86	2-SW	1
Scan3915	84.9384	1496.59	1.85737	189	1531.12	5.87	127.86	2-SW	0
Scan3915	85.3902	1471.24	1.68999	190	1525.06	5.87	127.86	2-SW	0
Scan3915	85.842	1496.69	1.48483	191	1519.76	5.87	127.86	2-SW	0
Scan3915	86.2938	1492.72	1.03835	192	1515.24	5.87	127.86	2-SW	0
Scan3915	86.7456	1498.59	1.53758	193	1511.49	5.87	127.86	2-SW	1
Scan3915	87.1974	1501.23	0.90932	194	1508.48	5.87	127.86	2-SW	0
Scan3915	87.6492	1474.57	1.25668	195	1506.19	5.87	127.86	2-SW	0
Scan3915	88.101	1504.19	1.82525	196	1504.57	5.87	127.86	2-SW	1
Scan3915	88.5528	1503.61	1.14639	197	1503.58	5.87	127.86	2-SW	0
Scan3915	89.0046	1500.32	1.08037	198	1503.16	5.87	127.86	2-SW	0
Scan3915	89.4564	1476.8	1.54553	199	1503.24	5.87	127.86	2-SW	1
Scan3915	89.9082	1464.45	0.99709	200	1503.77	5.87	127.86	2-SW	0
Scan3915	90.36	1495.24	1.11719	201	1504.67	5.87	127.86	2-SW	0
Scan3915	90.8118	1491.99	1.49372	202	1505.87	5.87	127.86	2-SW	1
Scan3915	91.2636	1472.65	1.25854	203	1507.29	5.87	127.86	2-SW	0
Scan3915	91.7154	1481.81	1.00531	204	1508.85	5.87	127.86	2-SW	0
Scan3915	92.1672	1526.31	0.41747	205	1510.48	5.87	127.86	2-SW	0
Scan3915	92.619	1529.5	0.75	206	1512.09	5.87	127.86	2-SW	0
Scan3915	93.0708	1530.82	1.33942	207	1513.61	5.87	127.86	2-SW	1
Scan3915	93.5226	1544.56	0.84921	208	1514.95	5.87	127.86	2-SW	0
Scan3915	93.9744	1525.06	0.62763	209	1516.04	5.87	127.86	2-SW	0
Scan3915	94.4262	1518.42	1.48677	210	1516.82	5.87	127.86	2-SW	0
Scan3915	94.878	1548.54	2.44259	211	1517.22	5.87	127.86	2-SW	1
Scan3915	95.3298	1561.98	2.00341	212	1517.19	5.87	127.86	2-SW	0
Scan3915	95.7816	1518.64	1.03062	213	1516.68	5.87	127.86	2-SW	0
Scan3915	96.2334	1541.69	1.62439	214	1515.66	5.87	127.86	2-SW	0
Scan3915	96.6852	1552.08	1.85361	215	1514.08	5.87	127.86	2-SW	1
Scan3915	97.137	1520.78	1.60976	216	1511.93	5.87	127.86	2-SW	0
Scan3915	97.5888	1527.06	2.06156	217	1509.18	5.87	127.86	2-SW	0
Scan3915	98.0406	1514.24	2.46585	218	1505.81	5.87	127.86	2-SW	1
Scan3915	98.4924	1480.12	1.8222	219	1501.83	5.87	127.86	2-SW	0
Scan3915	98.9442	1483.2	0.53415	220	1497.22	5.87	127.86	2-SW	0
Scan3915	99.396	1519.01	0.32778	221	1492	5.87	127.86	2-SW	0
Scan3915	99.8478	1539.02	0.88562	222	1486.18	5.87	127.86	2-SW	1
Scan3915	100.3	1545.45	0.54146	223	1479.78	5.87	127.86	2-SW	0
Scan3915	100.751	1515.96	0.43274	224	1472.85	5.87	127.86	2-SW	0
Scan3915	101.203	1472.55	1.05582	225	1465.43	5.87	127.86	2-SW	1
Scan3915	101.655	1498.46	0.779	226	1457.58	5.87	127.86	2-SW	0
Scan3915	102.107	1489.17	1.19507	227	1449.36	5.87	127.86	2-SW	0
Scan3915	102.559	1436.27	2.10398	228	1440.84	5.87	127.86	2-SW	1
Scan3915	103.01	1419.38	1.84409	229	1432.12	5.87	127.86	2-SW	0
Scan3915	103.462	1396.48	1.69858	230	1423.27	5.87	127.86	2-SW	0
Scan3915	103.914	1396.65	1.77811	231	1414.38	5.87	127.86	2-SW	1
Scan3915	104.366	1394.61	1.48071	232	1405.53	5.87	127.86	2-SW	0
Scan3915	104.818	1389.05	1.36988	233	1396.79	5.87	127.86	2-SW	0
Scan3915	105.269	1360.06	1.10635	234	1388.24	5.87	127.86	2-SW	0
Scan3915	105.721	1360.14	1.52393	235	1379.93	5.87	127.86	2-SW	0
Scan3915	106.173	1377.55	1.96356	236	1371.93	5.87	127.86	2-SW	1
Scan3915	106.625	1359.32	1.57487	237	1364.25	5.87	127.86	2-SW	0
Scan3915	107.077	1343.08	1.07561	238	1356.95	5.87	127.86	2-SW	0
Scan3915	107.528	1310.8	1.44464	239	1350.03	5.87	127.86	2-SW	0
Scan3915	107.98	1321.06	1.54369	240	1343.51	5.87	127.86	2-SW	1
Scan3915	108.432	1328.3	1.31707	241	1337.4	5.87	127.86	2-SW	0
Scan3915	108.884	1316.57	1.31814	242	1331.67	5.87	127.86	2-SW	1
Scan3915	109.336	1329.33	0.83003	243	1326.34	5.87	127.86	2-SW	0
Scan3915	109.787	1316.44	0.48915	244	1321.39	5.87	127.86	2-SW	0
Scan3915	110.239	1295.94	1.0439	245	1316.8	5.87	127.86	2-SW	0
Scan3915	110.691	1297	1.42995	246	1312.57	5.87	127.86	2-SW	0
Scan3915	111.143	1306.96	1.72	247	1308.67	5.87	127.86	2-SW	0
Scan3915	111.595	1319.64	2.13288	248	1305.09	5.87	127.86	2-SW	1
Scan3915	112.046	1292.6	1.77482	249	1301.82	5.87	127.86	2-SW	0
Scan3915	112.498	1275.65	2.90817	250	1298.83	5.87	127.86	2-SW	1
Scan3915	112.95	1289.96	2.19274	251	1296.12	5.87	127.86	2-SW	0
Scan3915	113.402	1288.2	1.20244	252	1293.66	5.87	127.86	2-SW	0
Scan3915	113.854	1276.16	1.1739	253	1291.43	5.87	127.86	2-SW	0
Scan3915	114.305	1265.72	1.03456	254	1289.42	5.87	127.86	2-SW	0
Scan3915	114.757	1264.47	0.99391	255	1287.61	5.87	127.86	2-SW	0
Scan3915	115.209	1271.7	0.70419	256	1285.98	5.87	127.86	2-SW	0
Scan3915	115.661	1304.33	1.4544	257	1284.51	5.87	127.86	2-SW	0
Scan3915	116.113	1290.9	2.11497	258	1283.18	5.87	127.86	2-SW	1
Scan3915	116.564	1291.31	1.56873	259	1281.97	5.87	127.86	2-SW	0
Scan3915	117.016	1300.86	1.09707	260	1280.88	5.87	127.86	2-SW	0
Scan3915	117.468	1308.09	1	261	1279.87	5.87	127.86	2-SW	0
Scan3915	117.92	1263.42	1.3581	262	1278.94	5.87	127.86	2-SW	0
Scan3915	118.372	1230.28	1.49511	263	1278.08	5.87	127.86	2-SW	1
Scan3915	118.823	1249.12	1.19024	264	1277.28	5.87	127.86	2-SW	0
Scan3915	119.275	1273.27	2.10732	265	1276.51	5.87	127.86	2-SW	0
Scan3915	119.727	1296.13	2.43352	266	1275.78	5.87	127.86	2-SW	1
Scan3915	120.179	1286.3	1.85609	267	1275.06	5.87	127.86	2-SW	0
Scan3915	120.631	1275.92	1.50295	268	1274.35	5.87	127.86	2-SW	0
Scan3915	121.082	1282.79	1.7684	269	1273.64	5.87	127.86	2-SW	1
Scan3915	121.534	1259.88	1.75052	270	1272.89	5.87	127.86	2-SW	0
Scan3915	121.986	1280.33	0.60321	271	1272.1	5.87	127.86	2-SW	0
Scan3915	122.438	1263.66	0.53684	272	1271.23	5.87	127.86	2-SW	0
Scan3915	122.89	1289.17	0.30046	273	1270.27	5.87	127.86	2-SW	0
Scan3915	123.341	1287.67	1.30732	274	1269.18	5.87	127.86	2-SW	0
Scan3915	123.793	1239.67	2	275	1267.93	5.87	127.86	2-SW	1
Scan3915	124.245	1251.51	1.67073	276	1266.47	5.87	127.86	2-SW	0
Scan3915	124.697	1277.3	1	277	1264.79	5.87	127.86	2-SW	0
Scan3915	125.149	1271.81	1.22866	278	1262.82	5.87	127.86	2-SW	0
Scan3915	125.6	1267.26	1.50346	279	1260.53	5.87	127.86	2-SW	1
Scan3915	126.052	1277.92	1.05975	280	1257.88	5.87	127.86	2-SW	0
Scan3915	126.504	1289.93	1.14694	281	1254.83	5.87	127.86	2-SW	0
Scan3915	126.956	1271.51	1.30926	282	1251.34	5.87	127.86	2-SW	1
Scan3915	127.408	1261.3	1.15403	283	1247.4	5.87	127.86	2-SW	0
Scan3915	127.859	1241.43	1.8468	284	1242.97	5.87	127.86	2-SW	0
Scan3915	128.311	1253.48	2.04347	285	1238.06	5.87	127.86	3-adFW	0
Scan3915	128.763	1277.3	1.73751	286	1232.65	5.87	127.86	3-adFW	0
Scan3915	129.215	1278.16	1.02541	287	1226.77	5.87	127.86	3-adFW	0
Scan3915	129.667	1244.98	1.44	288	1220.43	5.87	127.86	3-adFW	0
Scan3915	130.118	1220.13	2.19015	289	1213.67	5.87	127.86	3-adFW	0
Scan3915	130.57	1215.94	2.25995	290	1206.53	5.87	127.86	3-adFW	0
Scan3915	131.022	1203.92	1.75848	291	1199.05	5.87	127.86	3-adFW	0
Scan3915	131.474	1200.83	1.83222	292	1191.3	5.87	127.86	3-adFW	0
Scan3915	131.926	1188.28	1.79024	293	1183.32	5.87	127.86	3-adFW	0
Scan3915	132.377	1165.61	2.08388	294	1175.17	5.87	127.86	3-adFW	0
Scan3915	132.829	1168.01	0.76564	295	1166.9	5.87	127.86	3-adFW	0
Scan3915	133.281	1158.72	0.92817	296	1158.55	5.87	127.86	3-adFW	0
Scan3915	133.733	1137.77	0.87322	297	1150.16	5.87	127.86	3-adFW	0
Scan3915	134.185	1124.31	1.27561	298	1141.74	5.87	127.86	3-adFW	0
Scan3915	134.636	1116.01	1.72683	299	1133.31	5.87	127.86	3-adFW	0
Scan3915	135.088	1114.12	1.27073	300	1124.88	5.87	127.86	3-adFW	0
Scan3915	135.54	1118.82	1.73171	301	1116.43	5.87	127.86	3-adFW	0
Scan3915	135.992	1091.4	0.85475	302	1107.93	5.87	127.86	3-adFW	0
Scan3915	136.444	1080.48	0.71615	303	1099.37	5.87	127.86	3-adFW	0
Scan3915	136.895	1090.17	1	304	1090.7	5.87	127.86	3-adFW	0
Scan3915	137.347	1116.18	1	305	1081.89	5.87	127.86	3-adFW	0
Scan3915	137.799	1104.45	1.28108	306	1072.9	5.87	127.86	3-adFW	0
Scan3915	138.251	1081.04	2.03334	307	1063.69	5.87	127.86	3-adFW	0
Scan3915	138.703	1090.39	1.11194	308	1054.22	5.87	127.86	3-adFW	0
Scan3915	139.154	1057.6	0.61611	309	1044.46	5.87	127.86	3-adFW	0
Scan3915	139.606	1039.51	1.52642	310	1034.38	5.87	127.86	3-adFW	0
Scan3915	140.058	1037.24	2.46222	311	1023.95	5.87	127.86	3-adFW	0
Scan3915	140.51	1035.75	1.22507	312	1013.16	5.87	127.86	3-adFW	0
Scan3915	140.962	978.16	1.84635	313	1001.99	5.87	127.86	3-adFW	0
Scan3915	141.413	985.18	0.85459	314	990.44	5.87	127.86	3-adFW	0
Scan3915	141.865	1001.88	0.78049	315	978.5	5.87	127.86	3-adFW	0
Scan3915	142.317	956.35	1.69319	316	966.179	5.87	127.86	3-adFW	0
Scan3915	142.769	971.93	1.43612	317	953.487	5.87	127.86	3-adFW	0
Scan3915	143.221	990.62	1.12337	318	940.444	5.87	127.86	3-adFW	0
Scan3915	143.672	939.17	1.60914	319	927.08	5.87	127.86	3-adFW	0
Scan3915	144.124	915.3	0.928	320	913.434	5.87	127.86	3-adFW	0
Scan3915	144.576	917.18	0.97561	321	899.555	5.87	127.86	3-adFW	0
Scan3915	145.028	901.43	1.65499	322	885.501	5.87	127.86	3-adFW	0
Scan3915	145.48	921	1.0178	323	871.339	5.87	127.86	3-adFW	0
Scan3915	145.931	865.26	1.00244	324	857.144	5.87	127.86	3-adFW	0
Scan3915	146.383	834.02	0.88466	325	842.998	5.87	127.86	3-adFW	0
Scan3915	146.835	807.83	0.66597	326	828.983	5.87	127.86	3-adFW	0
Scan3915	147.287	801.67	1.79512	327	815.181	5.87	127.86	3-adFW	0
Scan3915	147.739	786.07	1.12936	328	801.67	5.87	127.86	3-adFW	0
Scan3915	148.19	748.6	1.72	329	788.521	5.87	127.86	3-adFW	0
Scan3915	148.642	727.95	1.38556	330	775.796	5.87	127.86	3-adFW	0
Scan3915	149.094	723.51	1.10946	331	763.541	5.87	127.86	3-adFW	0
Scan3915	149.546	731.59	1.77963	332	751.792	5.87	127.86	3-adFW	0
Scan3915	149.998	717.04	2.03491	333	740.568	5.87	127.86	3-adFW	0
Scan3915	150.449	703.38	1.1507	334	729.875	5.87	127.86	3-adFW	0
Scan3915	150.901	698.49	2.25366	335	719.707	5.87	127.86	3-adFW	0
Scan3915	151.353	689.35	3.78049	336	710.044	5.87	127.86	3-adFW	0
Scan3915	151.805	691.67	2.76769	337	700.86	5.87	127.86	3-adFW	0
Scan3915	152.257	712.72	1.59532	338	692.121	5.87	127.86	3-adFW	0
Scan3915	152.708	684.02	0.69147	339	683.791	5.87	127.86	3-adFW	0
Scan3915	153.16	644.11	0.3597	340	675.829	5.87	127.86	3-adFW	0
Scan3915	153.612	654.29	0.75907	341	668.198	5.87	127.86	3-adFW	0
Scan3915	154.064	681.75	1.37123	342	660.86	5.87	127.86	3-adFW	0
Scan3915	154.516	671.7	1.16585	343	653.779	5.87	127.86	3-adFW	0
Scan3915	154.967	628.7	1.83659	344	646.924	5.87	127.86	3-adFW	0
Scan3915	155.419	621.93	1.17118	345	640.266	5.87	127.86	3-adFW	0
Scan3915	155.871	621.14	2.21981	346	633.78	5.87	127.86	3-adFW	0
Scan3915	156.323	629.77	1.7635	347	627.443	5.87	127.86	3-adFW	0
Scan3915	156.775	603.46	1.28425	348	621.235	5.87	127.86	3-adFW	0
Scan3915	157.226	603.13	1.84878	349	615.138	5.87	127.86	3-adFW	0
Scan3915	157.678	602.31	0.86465	350	609.14	5.87	127.86	3-adFW	0
Scan3915	158.13	601.86	0.31707	351	603.229	5.87	127.86	3-adFW	0
Scan3915	158.582	618.73	1.32282	352	597.399	5.87	127.86	3-adFW	0
Scan3915	159.034	589.16	1.57375	353	591.645	5.87	127.86	3-adFW	0
Scan3915	159.485	595.54	1.11461	354	585.968	5.87	127.86	3-adFW	0
Scan3915	159.937	590.22	1.91807	355	580.373	5.87	127.86	3-adFW	0
Scan3915	160.389	582.26	1.63043	356	574.866	5.87	127.86	3-adFW	0
Scan3915	160.841	570.7	2	357	569.458	5.87	127.86	3-adFW	0
Scan3915	161.293	567.33	2.06054	358	564.158	5.87	127.86	3-adFW	0
Scan3915	161.744	543.42	2.52595	359	558.977	5.87	127.86	3-adFW	0
Scan3915	162.196	540.46	1.92121	360	553.922	5.87	127.86	3-adFW	0
Scan3915	162.648	540.77	2.02439	361	548.999	5.87	127.86	3-adFW	0
Scan3915	163.1	522.02	1.76768	362	544.207	5.87	127.86	3-adFW	0
Scan3915	163.552	515.58	0.15258	363	539.538	5.87	127.86	3-adFW	0
Scan3915	164.003	520.73	0.49901	364	534.98	5.87	127.86	3-adFW	0
Scan3915	164.455	519.33	1.17896	365	530.514	5.87	127.86	3-adFW	0
Scan3915	164.907	518.41	2.64634	366	526.114	5.87	127.86	3-adFW	0
Scan3915	165.359	529.09	1.98408	367	521.75	5.87	127.86	3-adFW	0
Scan3915	165.811	531.14	2.36428	368	517.389	5.87	127.86	3-adFW	0
Scan3915	166.262	496.21	1.65849	369	512.998	5.87	127.86	3-adFW	0
Scan3915	166.714	543.22	2.17	370	508.543	5.87	127.86	3-adFW	0
Scan3915	167.166	536.35	3.58537	371	503.996	5.87	127.86	3-adFW	0
Scan3915	167.618	497.94	1.8742	372	499.331	5.87	127.86	3-adFW	0
Scan3915	168.07	496.41	1.91274	373	494.529	5.87	127.86	3-adFW	0
Scan3915	168.521	497.93	0.98003	374	489.577	5.87	127.86	3-adFW	0
Scan3915	168.973	488.85	1	375	484.47	5.87	127.86	3-adFW	0
Scan3915	169.425	498.86	1.06975	376	479.209	5.87	127.86	3-adFW	0
Scan3915	169.877	477.46	1.88059	377	473.799	5.87	127.86	3-adFW	0
Scan3915	170.329	482.8	3.15377	378	468.25	5.87	127.86	3-adFW	0
Scan3915	170.78	463.19	1.50244	379	462.574	5.87	127.86	3-adFW	0
Scan3915	171.232	458.74	2.39183	380	456.785	5.87	127.86	3-adFW	0
Scan3915	171.684	453.09	1.29209	381	450.898	5.87	127.86	3-adFW	0
Scan3915	172.136	425.71	2.66812	382	444.923	5.87	127.86	3-adFW	0
Scan3915	172.588	415.26	2.72902	383	438.869	5.87	127.86	3-adFW	0
Scan3915	173.039	419.28	2.64482	384	432.744	5.87	127.86	3-adFW	0
Scan3915	173.491	428.63	2.197	385	426.549	5.87	127.86	3-adFW	0
Scan3915	173.943	428.39	1.00149	386	420.284	5.87	127.86	3-adFW	0
Scan3915	174.395	424.66	1.13659	387	413.948	5.87	127.86	3-adFW	0
Scan3915	174.847	436.75	1.28087	388	407.534	5.87	127.86	3-adFW	0
Scan3915	175.298	420.55	1.12407	389	401.038	5.87	127.86	3-adFW	0
Scan3915	175.75	391.18	3.07073	390	394.452	5.87	127.86	3-adFW	0
Scan3915	176.202	396.34	2.75074	391	387.769	5.87	127.86	3-adFW	0
Scan3915	176.654	374.3	1.10217	392	380.981	5.87	127.86	3-adFW	0
Scan3915	177.106	367.29	2	393	374.081	5.87	127.86	3-adFW	0
Scan3915	177.557	363.05	1.94761	394	367.062	5.87	127.86	3-adFW	0
Scan3915	178.009	344.92	0.57561	395	359.915	5.87	127.86	3-adFW	0
Scan3915	178.461	373.79	0.47264	396	352.631	5.87	127.86	3-adFW	0
Scan3915	178.913	361.04	2	397	345.2	5.87	127.86	3-adFW	0
Scan3915	179.365	342.48	1.96829	398	337.611	5.87	127.86	3-adFW	0
Scan3915	179.816	314.39	1.10244	399	329.849	5.87	127.86	3-adFW	0
Scan3915	180.268	346.51	1.36151	400	321.898	5.87	127.86	3-adFW	0
Scan3915	180.72	322.51	1.99524	401	313.739	5.87	127.86	3-adFW	0
Scan3915	181.172	300.78	1.70849	402	305.35	5.87	127.86	3-adFW	0
Scan3915	181.624	303.47	0.98744	403	296.706	5.87	127.86	3-adFW	0
Scan3915	182.075	278.21	0.45582	404	287.779	5.87	127.86	3-adFW	0
Scan3915	182.527	297.96	1.48293	405	278.538	5.87	127.86	3-adFW	0
Scan3915	182.979	297.98	1.39753	406	268.949	5.87	127.86	3-adFW	0
Scan3915	183.431	277.65	0.99686	407	258.979	5.87	127.86	3-adFW	0
Scan3915	183.883	264.57	0.75299	408	248.59	5.87	127.86	3-adFW	0
Scan3915	184.334	239.86	0.00079	409	237.743	5.87	127.86	3-adFW	0
Scan3915	184.786	203.77	0.08478	410	226.4	5.87	127.86	3-adFW	0
Scan3915	185.238	174	2	411	214.521	5.87	127.86	3-adFW	0
Scan3916	0	738	0	1	747.371	4.52	80.87	1-hFW	0
Scan3916	0.4518	768	1	2	748.648	4.52	80.87	1-hFW	0
Scan3916	0.9036	765.584	2	3	750.429	4.52	80.87	1-hFW	0
Scan3916	1.3554	777.688	2.15584	4	752.784	4.52	80.87	1-hFW	1
Scan3916	1.8072	771.273	1	5	755.764	4.52	80.87	1-hFW	0
Scan3916	2.259	761.299	0.25974	6	759.41	4.52	80.87	1-hFW	0
Scan3916	2.7108	756.312	0.31169	7	763.745	4.52	80.87	1-hFW	0
Scan3916	3.1626	729.364	0.36364	8	768.78	4.52	80.87	1-hFW	0
Scan3916	3.6144	724.364	1.41558	9	774.513	4.52	80.87	1-hFW	0
Scan3916	4.0662	759.558	2	10	780.926	4.52	80.87	1-hFW	1
Scan3916	4.518	775.636	1.51948	11	787.996	4.52	80.87	1-hFW	0
Scan3916	4.9698	758	1.57143	12	795.689	4.52	80.87	2-SW	1
Scan3916	5.4216	776.714	1	13	803.97	4.52	80.87	2-SW	0
Scan3916	5.8734	802.506	0.32468	14	812.801	4.52	80.87	2-SW	0
Scan3916	6.3252	799.636	1.27273	15	822.15	4.52	80.87	2-SW	0
Scan3916	6.777	833.675	1.77922	16	831.986	4.52	80.87	2-SW	0
Scan3916	7.2288	866.052	2.66234	17	842.289	4.52	80.87	2-SW	0
Scan3916	7.6806	867.221	3.64935	18	853.042	4.52	80.87	2-SW	1
Scan3916	8.1324	866.701	2.06493	19	864.241	4.52	80.87	2-SW	0
Scan3916	8.5842	862.792	1.02597	20	875.885	4.52	80.87	2-SW	0
Scan3916	9.036	876.286	1.96104	21	887.981	4.52	80.87	2-SW	1
Scan3916	9.4878	886	1	22	900.536	4.52	80.87	2-SW	0
Scan3916	9.9396	887.714	0.28571	23	913.554	4.52	80.87	2-SW	0
Scan3916	10.3914	911.065	1.19481	24	927.032	4.52	80.87	2-SW	1
Scan3916	10.8432	900.26	0.75325	25	940.96	4.52	80.87	2-SW	0
Scan3916	11.295	934.208	1.7013	26	955.304	4.52	80.87	2-SW	1
Scan3916	11.7468	951.104	1	27	970.014	4.52	80.87	2-SW	0
Scan3916	12.1986	970.961	1	28	985.013	4.52	80.87	2-SW	0
Scan3916	12.6504	1008.18	1.45455	29	1000.2	4.52	80.87	2-SW	0
Scan3916	13.1022	1000.87	1.50649	30	1015.44	4.52	80.87	2-SW	1
Scan3916	13.554	1017.67	1	31	1030.58	4.52	80.87	2-SW	0
Scan3916	14.0058	1022.53	0.77922	32	1045.47	4.52	80.87	2-SW	0
Scan3916	14.4576	1050.91	2.01299	33	1059.92	4.52	80.87	2-SW	1
Scan3916	14.9094	1082.57	1	34	1073.75	4.52	80.87	2-SW	0
Scan3916	15.3612	1131.36	1	35	1086.79	4.52	80.87	2-SW	0
Scan3916	15.813	1150.82	0	36	1098.88	4.52	80.87	2-SW	0
Scan3916	16.2648	1188.77	1	37	1109.89	4.52	80.87	2-SW	0
Scan3916	16.7166	1220.77	1.92208	38	1119.72	4.52	80.87	2-SW	1
Scan3916	17.1684	1207.86	1	39	1128.31	4.52	80.87	2-SW	0
Scan3916	17.6202	1188.44	0.05195	40	1135.66	4.52	80.87	2-SW	0
Scan3916	18.072	1202.92	1.15584	41	1141.78	4.52	80.87	2-SW	1
Scan3916	18.5238	1162.6	1	42	1146.75	4.52	80.87	2-SW	0
Scan3916	18.9756	1158.27	1	43	1150.66	4.52	80.87	2-SW	0
Scan3916	19.4274	1180.31	1	44	1153.63	4.52	80.87	2-SW	0
Scan3916	19.8792	1152.71	1	45	1155.82	4.52	80.87	2-SW	0
Scan3916	20.331	1141.57	3.66234	46	1157.36	4.52	80.87	2-SW	1
Scan3916	20.7828	1157.01	1.61039	47	1158.43	4.52	80.87	2-SW	0
Scan3916	21.2346	1160.66	1.44156	48	1159.14	4.52	80.87	2-SW	0
Scan3916	21.6864	1172.91	2.50649	49	1159.64	4.52	80.87	2-SW	1
Scan3916	22.1382	1165.73	0.90909	50	1160.04	4.52	80.87	2-SW	0
Scan3916	22.59	1124.82	0.5974	51	1160.41	4.52	80.87	2-SW	0
Scan3916	23.0418	1092.45	1.64935	52	1160.82	4.52	80.87	2-SW	1
Scan3916	23.4936	1152.22	0.7013	53	1161.32	4.52	80.87	2-SW	0
Scan3916	23.9454	1180.7	1	54	1161.92	4.52	80.87	2-SW	0
Scan3916	24.3972	1189.08	2	55	1162.62	4.52	80.87	2-SW	0
Scan3916	24.849	1195.57	2.71429	56	1163.42	4.52	80.87	2-SW	1
Scan3916	25.3008	1150.27	0.90909	57	1164.3	4.52	80.87	2-SW	0
Scan3916	25.7526	1123.56	2.96104	58	1165.22	4.52	80.87	2-SW	1
Scan3916	26.2044	1190.23	1	59	1166.17	4.52	80.87	2-SW	0
Scan3916	26.6562	1127.83	1	60	1167.11	4.52	80.87	2-SW	0
Scan3916	27.108	1167.49	1	61	1168.02	4.52	80.87	2-SW	0
Scan3916	27.5598	1214.01	1.83117	62	1168.88	4.52	80.87	2-SW	1
Scan3916	28.0116	1189.31	1	63	1169.68	4.52	80.87	2-SW	0
Scan3916	28.4634	1194.09	1.27273	64	1170.41	4.52	80.87	2-SW	1
Scan3916	28.9152	1173.45	1	65	1171.08	4.52	80.87	2-SW	0
Scan3916	29.367	1149.33	1.75325	66	1171.69	4.52	80.87	2-SW	1
Scan3916	29.8188	1174	1.57143	67	1172.25	4.52	80.87	2-SW	0
Scan3916	30.2706	1165.82	2	68	1172.79	4.52	80.87	2-SW	1
Scan3916	30.7224	1174.64	0.46753	69	1173.3	4.52	80.87	2-SW	0
Scan3916	31.1742	1168.66	0.41558	70	1173.81	4.52	80.87	2-SW	0
Scan3916	31.626	1163.18	1.36364	71	1174.33	4.52	80.87	2-SW	0
Scan3916	32.0778	1167.56	1.62338	72	1174.87	4.52	80.87	2-SW	0
Scan3916	32.5296	1162.29	1.74026	73	1175.43	4.52	80.87	2-SW	0
Scan3916	32.9814	1198.48	3.20779	74	1176.01	4.52	80.87	2-SW	1
Scan3916	33.4332	1185.81	0.84416	75	1176.61	4.52	80.87	2-SW	0
Scan3916	33.885	1174.04	1	76	1177.23	4.52	80.87	2-SW	0
Scan3916	34.3368	1187.39	1	77	1177.84	4.52	80.87	2-SW	0
Scan3916	34.7886	1160	1	78	1178.43	4.52	80.87	2-SW	0
Scan3916	35.2404	1186.43	2	79	1178.98	4.52	80.87	2-SW	1
Scan3916	35.6922	1147.18	1.79221	80	1179.49	4.52	80.87	2-SW	0
Scan3916	36.144	1177.26	1	81	1179.92	4.52	80.87	2-SW	0
Scan3916	36.5958	1207.7	1.20779	82	1180.26	4.52	80.87	2-SW	0
Scan3916	37.0476	1215.22	2.25974	83	1180.5	4.52	80.87	2-SW	0
Scan3916	37.4994	1178.36	4.31169	84	1180.64	4.52	80.87	2-SW	1
Scan3916	37.9512	1153.82	2.63636	85	1180.67	4.52	80.87	2-SW	0
Scan3916	38.403	1202.79	2.66234	86	1180.61	4.52	80.87	2-SW	1
Scan3916	38.8548	1178.47	2	87	1180.45	4.52	80.87	2-SW	0
Scan3916	39.3066	1217.08	2.48052	88	1180.23	4.52	80.87	2-SW	1
Scan3916	39.7584	1203.29	1	89	1179.95	4.52	80.87	2-SW	0
Scan3916	40.2102	1156.19	1.37662	90	1179.64	4.52	80.87	2-SW	1
Scan3916	40.662	1161.53	1.32468	91	1179.32	4.52	80.87	2-SW	0
Scan3916	41.1138	1176.18	2	92	1178.99	4.52	80.87	2-SW	0
Scan3916	41.5656	1183.3	2.77922	93	1178.67	4.52	80.87	2-SW	1
Scan3916	42.0174	1137.53	1.83117	94	1178.34	4.52	80.87	2-SW	0
Scan3916	42.4692	1178.17	1.88312	95	1178	4.52	80.87	2-SW	1
Scan3916	42.921	1157.97	1.87013	96	1177.61	4.52	80.87	2-SW	0
Scan3916	43.3728	1172.56	0.98701	97	1177.13	4.52	80.87	2-SW	0
Scan3916	43.8246	1194.93	1.96104	98	1176.51	4.52	80.87	2-SW	0
Scan3916	44.2764	1191.18	2.81818	99	1175.71	4.52	80.87	2-SW	1
Scan3916	44.7282	1198.14	2.71429	100	1174.65	4.52	80.87	2-SW	0
Scan3916	45.18	1146.95	1.19481	101	1173.29	4.52	80.87	2-SW	0
Scan3916	45.6318	1214.19	0.49351	102	1171.58	4.52	80.87	2-SW	0
Scan3916	46.0836	1191.83	2.4026	103	1169.47	4.52	80.87	2-SW	1
Scan3916	46.5354	1183.53	1.35065	104	1166.94	4.52	80.87	2-SW	0
Scan3916	46.9872	1202.64	2.4026	105	1163.96	4.52	80.87	2-SW	1
Scan3916	47.439	1173.73	1.45455	106	1160.53	4.52	80.87	2-SW	0
Scan3916	47.8908	1182.39	1.49351	107	1156.66	4.52	80.87	2-SW	0
Scan3916	48.3426	1169.75	2.44156	108	1152.39	4.52	80.87	2-SW	1
Scan3916	48.7944	1158.78	1.77922	109	1147.73	4.52	80.87	2-SW	0
Scan3916	49.2462	1121.35	1	110	1142.75	4.52	80.87	2-SW	0
Scan3916	49.698	1121.29	4.14286	111	1137.47	4.52	80.87	2-SW	1
Scan3916	50.1498	1135.52	3.83117	112	1131.97	4.52	80.87	2-SW	0
Scan3916	50.6016	1142.27	1.81818	113	1126.29	4.52	80.87	2-SW	0
Scan3916	51.0534	1141.17	2	114	1120.48	4.52	80.87	2-SW	1
Scan3916	51.5052	1107.56	1.07792	115	1114.59	4.52	80.87	2-SW	0
Scan3916	51.957	1094.82	1	116	1108.66	4.52	80.87	2-SW	0
Scan3916	52.4088	1099.16	1.97403	117	1102.74	4.52	80.87	2-SW	1
Scan3916	52.8606	1099.16	1.15584	118	1096.84	4.52	80.87	2-SW	0
Scan3916	53.3124	1092.95	0.25974	119	1091	4.52	80.87	2-SW	0
Scan3916	53.7642	1075	1.18182	120	1085.23	4.52	80.87	2-SW	0
Scan3916	54.216	1064.6	2	121	1079.55	4.52	80.87	2-SW	1
Scan3916	54.6678	1048	1	122	1073.97	4.52	80.87	2-SW	0
Scan3916	55.1196	1083.88	0.33766	123	1068.47	4.52	80.87	2-SW	0
Scan3916	55.5714	1097.61	0	124	1063.06	4.52	80.87	2-SW	0
Scan3916	56.0232	1048.75	0.55844	125	1057.74	4.52	80.87	2-SW	0
Scan3916	56.475	1036.67	1.50649	126	1052.47	4.52	80.87	2-SW	1
Scan3916	56.9268	1040.64	0.90909	127	1047.26	4.52	80.87	2-SW	0
Scan3916	57.3786	1028.83	2.4026	128	1042.07	4.52	80.87	2-SW	1
Scan3916	57.8304	1017.65	0.35065	129	1036.91	4.52	80.87	2-SW	0
Scan3916	58.2822	1030.4	1	130	1031.74	4.52	80.87	2-SW	0
Scan3916	58.734	1052.55	1.24675	131	1026.57	4.52	80.87	2-SW	0
Scan3916	59.1858	1023.21	1.80519	132	1021.38	4.52	80.87	2-SW	0
Scan3916	59.6376	1037	1.85714	133	1016.18	4.52	80.87	2-SW	1
Scan3916	60.0894	1032.64	1	134	1010.98	4.52	80.87	2-SW	0
Scan3916	60.5412	1004.49	0	135	1005.8	4.52	80.87	2-SW	0
Scan3916	60.993	1003.75	0.03896	136	1000.67	4.52	80.87	2-SW	0
Scan3916	61.4448	995.195	2	137	995.598	4.52	80.87	2-SW	1
Scan3916	61.8966	1006.34	0.88312	138	990.63	4.52	80.87	2-SW	0
Scan3916	62.3484	935.571	0.83117	139	985.794	4.52	80.87	2-SW	0
Scan3916	62.8002	953.662	1.22078	140	981.116	4.52	80.87	2-SW	0
Scan3916	63.252	984.091	1.27273	141	976.616	4.52	80.87	2-SW	0
Scan3916	63.7038	953.61	1.67532	142	972.308	4.52	80.87	2-SW	0
Scan3916	64.1556	980.649	1.75325	143	968.192	4.52	80.87	2-SW	1
Scan3916	64.6074	933.429	1.57143	144	964.263	4.52	80.87	2-SW	0
Scan3916	65.0592	965.779	1.51948	145	960.506	4.52	80.87	2-SW	0
Scan3916	65.511	925.247	1.53247	146	956.898	4.52	80.87	2-SW	1
Scan3916	65.9628	930.429	1	147	953.411	4.52	80.87	2-SW	0
Scan3916	66.4146	989.545	0.63636	148	950.019	4.52	80.87	2-SW	0
Scan3916	66.8664	951.403	1.31169	149	946.696	4.52	80.87	2-SW	0
Scan3916	67.3182	939.974	1.48052	150	943.423	4.52	80.87	2-SW	0
Scan3916	67.77	946.429	1.58442	151	940.191	4.52	80.87	2-SW	1
Scan3916	68.2218	943.636	0	152	936.997	4.52	80.87	2-SW	0
Scan3916	68.6736	994.247	1	153	933.852	4.52	80.87	2-SW	0
Scan3916	69.1254	949.636	1	154	930.773	4.52	80.87	2-SW	0
Scan3916	69.5772	907	4	155	927.783	4.52	80.87	2-SW	1
Scan3916	70.029	878.779	1.94805	156	924.905	4.52	80.87	2-SW	0
Scan3916	70.4808	912.429	0.1039	157	922.163	4.52	80.87	2-SW	0
Scan3916	70.9326	931.857	3	158	919.573	4.52	80.87	2-SW	1
Scan3916	71.3844	856.403	2	159	917.141	4.52	80.87	2-SW	0
Scan3916	71.8362	909.857	1.74026	160	914.862	4.52	80.87	2-SW	0
Scan3916	72.288	901.636	2.68831	161	912.716	4.52	80.87	2-SW	1
Scan3916	72.7398	872	0	162	910.67	4.52	80.87	2-SW	0
Scan3916	73.1916	888.299	0.58442	163	908.679	4.52	80.87	2-SW	1
Scan3916	73.6434	962.169	0	164	906.686	4.52	80.87	2-SW	0
Scan3916	74.0952	936.299	0.51948	165	904.631	4.52	80.87	2-SW	0
Scan3916	74.547	871.571	2	166	902.448	4.52	80.87	2-SW	1
Scan3916	74.9988	951.571	1	167	900.071	4.52	80.87	2-SW	0
Scan3916	75.4506	926.208	2	168	897.444	4.52	80.87	2-SW	0
Scan3916	75.9024	895.455	2.72727	169	894.511	4.52	80.87	2-SW	1
Scan3916	76.3542	912.286	2.44156	170	891.229	4.52	80.87	2-SW	0
Scan3916	76.806	855.532	1.33766	171	887.564	4.52	80.87	2-SW	0
Scan3916	77.2578	886.831	1.88312	172	883.491	4.52	80.87	2-SW	1
Scan3916	77.7096	890.143	1	173	878.996	4.52	80.87	2-SW	0
Scan3916	78.1614	916.325	0.01299	174	874.07	4.52	80.87	2-SW	0
Scan3916	78.6132	895.649	0.03896	175	868.715	4.52	80.87	2-SW	0
Scan3916	79.065	886.455	1	176	862.931	4.52	80.87	2-SW	1
Scan3916	79.5168	875.714	0.42857	177	856.725	4.52	80.87	2-SW	0
Scan3916	79.9686	846.935	1	178	850.102	4.52	80.87	2-SW	1
Scan3916	80.4204	827.013	0.75325	179	843.065	4.52	80.87	2-SW	0
Scan3916	80.8722	829.779	2	180	835.611	4.52	80.87	3-adFW	0
Scan3916	81.324	831.506	1	181	827.735	4.52	80.87	3-adFW	0
Scan3916	81.7758	828.364	1	182	819.422	4.52	80.87	3-adFW	0
Scan3916	82.2276	823.182	1.90909	183	810.656	4.52	80.87	3-adFW	0
Scan3916	82.6794	830.74	1	184	801.412	4.52	80.87	3-adFW	0
Scan3916	83.1312	809.195	1.55844	185	791.66	4.52	80.87	3-adFW	0
Scan3916	83.583	785.026	2	186	781.369	4.52	80.87	3-adFW	0
Scan3916	84.0348	784.143	1.98701	187	770.508	4.52	80.87	3-adFW	0
Scan3916	84.4866	796.571	2.28571	188	759.051	4.52	80.87	3-adFW	0
Scan3916	84.9384	757.468	1.23377	189	746.974	4.52	80.87	3-adFW	0
Scan3916	85.3902	739.727	1.81818	190	734.265	4.52	80.87	3-adFW	0
Scan3916	85.842	728.649	2.74026	191	720.928	4.52	80.87	3-adFW	0
Scan3916	86.2938	720.623	1	192	706.977	4.52	80.87	3-adFW	0
Scan3916	86.7456	756.818	1.02597	193	692.447	4.52	80.87	3-adFW	0
Scan3916	87.1974	721.584	2	194	677.391	4.52	80.87	3-adFW	0
Scan3916	87.6492	669.338	1.07792	195	661.885	4.52	80.87	3-adFW	0
Scan3916	88.101	665.039	1.12987	196	646.013	4.52	80.87	3-adFW	0
Scan3916	88.5528	636.273	2.18182	197	629.883	4.52	80.87	3-adFW	0
Scan3916	89.0046	621.052	2.53247	198	613.61	4.52	80.87	3-adFW	0
Scan3916	89.4564	598.286	0	199	597.316	4.52	80.87	3-adFW	0
Scan3916	89.9082	567.662	2	200	581.128	4.52	80.87	3-adFW	0
Scan3916	90.36	533.61	1.38961	201	565.163	4.52	80.87	3-adFW	0
Scan3916	90.8118	519.805	0.44156	202	549.537	4.52	80.87	3-adFW	0
Scan3916	91.2636	501.961	1	203	534.348	4.52	80.87	3-adFW	0
Scan3916	91.7154	480.455	2.45455	204	519.683	4.52	80.87	3-adFW	0
Scan3916	92.1672	483.636	3	205	505.601	4.52	80.87	3-adFW	0
Scan3916	92.619	473.753	3.64935	206	492.153	4.52	80.87	3-adFW	0
Scan3916	93.0708	453.519	1.7013	207	479.368	4.52	80.87	3-adFW	0
Scan3916	93.5226	459.312	1.24675	208	467.258	4.52	80.87	3-adFW	0
Scan3916	93.9744	443.597	1	209	455.82	4.52	80.87	3-adFW	0
Scan3916	94.4262	431.571	1.85714	210	445.04	4.52	80.87	3-adFW	0
Scan3916	94.878	415	1.81818	211	434.894	4.52	80.87	3-adFW	0
Scan3916	95.3298	401.688	0.96104	212	425.351	4.52	80.87	3-adFW	0
Scan3916	95.7816	407.714	1.01299	213	416.378	4.52	80.87	3-adFW	0
Scan3916	96.2334	398.779	2.93507	214	407.939	4.52	80.87	3-adFW	0
Scan3916	96.6852	398.091	2.76623	215	399.997	4.52	80.87	3-adFW	0
Scan3916	97.137	388.078	1.66234	216	392.517	4.52	80.87	3-adFW	0
Scan3916	97.5888	369.104	2	217	385.464	4.52	80.87	3-adFW	0
Scan3916	98.0406	354.636	2.27273	218	378.807	4.52	80.87	3-adFW	0
Scan3916	98.4924	351.597	3	219	372.516	4.52	80.87	3-adFW	0
Scan3916	98.9442	373.675	2	220	366.56	4.52	80.87	3-adFW	0
Scan3916	99.396	361.286	1.57143	221	360.916	4.52	80.87	3-adFW	0
Scan3916	99.8478	342.831	2	222	355.558	4.52	80.87	3-adFW	0
Scan3916	100.3	347.338	3.06493	223	350.464	4.52	80.87	3-adFW	0
Scan3916	100.751	361.351	3	224	345.615	4.52	80.87	3-adFW	0
Scan3916	101.203	343.273	3	225	340.993	4.52	80.87	3-adFW	0
Scan3916	101.655	324.091	3	226	336.583	4.52	80.87	3-adFW	0
Scan3916	102.107	317.234	1	227	332.373	4.52	80.87	3-adFW	0
Scan3916	102.559	336.039	1.79221	228	328.355	4.52	80.87	3-adFW	0
Scan3916	103.01	318.493	3.84416	229	324.521	4.52	80.87	3-adFW	0
Scan3916	103.462	321.143	3.79221	230	320.869	4.52	80.87	3-adFW	0
Scan3916	103.914	315.091	3	231	317.402	4.52	80.87	3-adFW	0
Scan3916	104.366	330	2	232	314.121	4.52	80.87	3-adFW	0
Scan3917	0	738	0	1	747.991	4.52	84.49	1-hFW	0
Scan3917	0.4518	768	1	2	749.145	4.52	84.49	1-hFW	0
Scan3917	0.9036	765.724	2	3	750.789	4.52	84.49	1-hFW	0
Scan3917	1.3554	777.793	2.10345	4	752.993	4.52	84.49	1-hFW	1
Scan3917	1.8072	768.828	1	5	755.816	4.52	84.49	1-hFW	0
Scan3917	2.259	760.862	0.17241	6	759.306	4.52	84.49	1-hFW	0
Scan3917	2.7108	756.207	0.2069	7	763.492	4.52	84.49	1-hFW	0
Scan3917	3.1626	733.276	0.24138	8	768.39	4.52	84.49	1-hFW	0
Scan3917	3.6144	728.276	1.27586	9	774.001	4.52	84.49	1-hFW	0
Scan3917	4.0662	755	2	10	780.314	4.52	84.49	1-hFW	1
Scan3917	4.518	774.414	1.34483	11	787.307	4.52	84.49	1-hFW	0
Scan3917	4.9698	760.69	1.37931	12	794.952	4.52	84.49	2-SW	1
Scan3917	5.4216	772.103	1	13	803.218	4.52	84.49	2-SW	0
Scan3917	5.8734	797.966	0.55172	14	812.07	4.52	84.49	2-SW	0
Scan3917	6.3252	795.724	1.51724	15	821.478	4.52	84.49	2-SW	0
Scan3917	6.777	832.103	1.51724	16	831.418	4.52	84.49	2-SW	0
Scan3917	7.2288	872.759	2.10345	17	841.871	4.52	84.49	2-SW	0
Scan3917	7.6806	872.862	2.75862	18	852.824	4.52	84.49	2-SW	1
Scan3917	8.1324	860.414	2.37931	19	864.274	4.52	84.49	2-SW	0
Scan3917	8.5842	857.483	1.68966	20	876.221	4.52	84.49	2-SW	0
Scan3917	9.036	873.655	2.31034	21	888.671	4.52	84.49	2-SW	1
Scan3917	9.4878	884.931	1.27586	22	901.627	4.52	84.49	2-SW	0
Scan3917	9.9396	888.276	0.48276	23	915.087	4.52	84.49	2-SW	0
Scan3917	10.3914	902.897	1	24	929.04	4.52	84.49	2-SW	0
Scan3917	10.8432	906.172	1	25	943.46	4.52	84.49	2-SW	0
Scan3917	11.295	935.31	2	26	958.301	4.52	84.49	2-SW	1
Scan3917	11.7468	946.931	1	27	973.494	4.52	84.49	2-SW	0
Scan3917	12.1986	976.448	1	28	988.945	4.52	84.49	2-SW	0
Scan3917	12.6504	1028.45	1	29	1004.53	4.52	84.49	2-SW	0
Scan3917	13.1022	1011	1	30	1020.11	4.52	84.49	2-SW	0
Scan3917	13.554	1016.1	1	31	1035.52	4.52	84.49	2-SW	0
Scan3917	14.0058	1046.9	1.86207	32	1050.58	4.52	84.49	2-SW	0
Scan3917	14.4576	1082.21	3.68966	33	1065.11	4.52	84.49	2-SW	1
Scan3917	14.9094	1087.76	1	34	1078.92	4.52	84.49	2-SW	0
Scan3917	15.3612	1127.21	1	35	1091.86	4.52	84.49	2-SW	0
Scan3917	15.813	1150.21	0	36	1103.76	4.52	84.49	2-SW	0
Scan3917	16.2648	1207	1	37	1114.5	4.52	84.49	2-SW	0
Scan3917	16.7166	1218.83	1.27586	38	1124.02	4.52	84.49	2-SW	1
Scan3917	17.1684	1178.65	1	39	1132.25	4.52	84.49	2-SW	0
Scan3917	17.6202	1193.9	0.65517	40	1139.21	4.52	84.49	2-SW	0
Scan3917	18.072	1215.41	1.62069	41	1144.94	4.52	84.49	2-SW	1
Scan3917	18.5238	1162.35	1.58621	42	1149.52	4.52	84.49	2-SW	0
Scan3917	18.9756	1157.41	1.55172	43	1153.05	4.52	84.49	2-SW	0
Scan3917	19.4274	1171.41	1.51724	44	1155.69	4.52	84.49	2-SW	0
Scan3917	19.8792	1167.41	1	45	1157.59	4.52	84.49	2-SW	0
Scan3917	20.331	1158.86	3.10345	46	1158.9	4.52	84.49	2-SW	1
Scan3917	20.7828	1154.55	2	47	1159.79	4.52	84.49	2-SW	0
Scan3917	21.2346	1152.86	1	48	1160.4	4.52	84.49	2-SW	0
Scan3917	21.6864	1151.17	2.31034	49	1160.86	4.52	84.49	2-SW	1
Scan3917	22.1382	1172.72	1.37931	50	1161.28	4.52	84.49	2-SW	0
Scan3917	22.59	1130.93	0	51	1161.74	4.52	84.49	2-SW	0
Scan3917	23.0418	1113.41	1	52	1162.29	4.52	84.49	2-SW	1
Scan3917	23.4936	1139.97	0.2069	53	1162.98	4.52	84.49	2-SW	0
Scan3917	23.9454	1139	1.17241	54	1163.8	4.52	84.49	2-SW	0
Scan3917	24.3972	1181.55	2	55	1164.76	4.52	84.49	2-SW	1
Scan3917	24.849	1218.65	0.89655	56	1165.83	4.52	84.49	2-SW	0
Scan3917	25.3008	1164.79	0.06897	57	1166.98	4.52	84.49	2-SW	0
Scan3917	25.7526	1162.79	2	58	1168.2	4.52	84.49	2-SW	0
Scan3917	26.2044	1178	2	59	1169.43	4.52	84.49	2-SW	1
Scan3917	26.6562	1166.65	1	60	1170.67	4.52	84.49	2-SW	0
Scan3917	27.108	1170.07	0.06897	61	1171.89	4.52	84.49	2-SW	0
Scan3917	27.5598	1191.48	1.10345	62	1173.06	4.52	84.49	2-SW	0
Scan3917	28.0116	1184.28	2.72414	63	1174.19	4.52	84.49	2-SW	0
Scan3917	28.4634	1187.62	3.48276	64	1175.25	4.52	84.49	2-SW	1
Scan3917	28.9152	1162.14	2.58621	65	1176.25	4.52	84.49	2-SW	0
Scan3917	29.367	1145.07	1	66	1177.18	4.52	84.49	2-SW	0
Scan3917	29.8188	1157.03	0.55172	67	1178.05	4.52	84.49	2-SW	0
Scan3917	30.2706	1186.93	0.62069	68	1178.83	4.52	84.49	2-SW	0
Scan3917	30.7224	1213.65	1	69	1179.55	4.52	84.49	2-SW	0
Scan3917	31.1742	1185.9	1	70	1180.19	4.52	84.49	2-SW	0
Scan3917	31.626	1166.38	1.41379	71	1180.76	4.52	84.49	2-SW	0
Scan3917	32.0778	1184.24	2.44828	72	1181.26	4.52	84.49	2-SW	1
Scan3917	32.5296	1208.69	2.03448	73	1181.7	4.52	84.49	2-SW	0
Scan3917	32.9814	1184.83	2.55172	74	1182.09	4.52	84.49	2-SW	1
Scan3917	33.4332	1204.14	0.89655	75	1182.47	4.52	84.49	2-SW	0
Scan3917	33.885	1186.31	1	76	1182.84	4.52	84.49	2-SW	0
Scan3917	34.3368	1163.31	1	77	1183.23	4.52	84.49	2-SW	1
Scan3917	34.7886	1163.1	0	78	1183.66	4.52	84.49	2-SW	0
Scan3917	35.2404	1174.35	1	79	1184.17	4.52	84.49	2-SW	0
Scan3917	35.6922	1207.24	1.72414	80	1184.76	4.52	84.49	2-SW	0
Scan3917	36.144	1172.48	2.51724	81	1185.45	4.52	84.49	2-SW	1
Scan3917	36.5958	1204	0.2069	82	1186.24	4.52	84.49	2-SW	0
Scan3917	37.0476	1118.65	0	83	1187.13	4.52	84.49	2-SW	0
Scan3917	37.4994	1162.9	1.72414	84	1188.1	4.52	84.49	2-SW	0
Scan3917	37.9512	1180.97	1.89655	85	1189.13	4.52	84.49	2-SW	0
Scan3917	38.403	1209.9	2.93103	86	1190.21	4.52	84.49	2-SW	1
Scan3917	38.8548	1221.28	1	87	1191.3	4.52	84.49	2-SW	0
Scan3917	39.3066	1225	2	88	1192.38	4.52	84.49	2-SW	1
Scan3917	39.7584	1175.76	0.03448	89	1193.44	4.52	84.49	2-SW	0
Scan3917	40.2102	1255.62	1.06897	90	1194.44	4.52	84.49	2-SW	0
Scan3917	40.662	1165.72	2	91	1195.38	4.52	84.49	2-SW	1
Scan3917	41.1138	1178.45	0.27586	92	1196.24	4.52	84.49	2-SW	0
Scan3917	41.5656	1214.41	1.17241	93	1196.99	4.52	84.49	2-SW	1
Scan3917	42.0174	1185.69	1	94	1197.63	4.52	84.49	2-SW	0
Scan3917	42.4692	1167.28	1.75862	95	1198.13	4.52	84.49	2-SW	1
Scan3917	42.921	1181.41	1.44828	96	1198.47	4.52	84.49	2-SW	0
Scan3917	43.3728	1237.76	0	97	1198.61	4.52	84.49	2-SW	0
Scan3917	43.8246	1223.55	0.68966	98	1198.52	4.52	84.49	2-SW	0
Scan3917	44.2764	1189.48	1.37931	99	1198.14	4.52	84.49	2-SW	0
Scan3917	44.7282	1206.38	2.17241	100	1197.44	4.52	84.49	2-SW	1
Scan3917	45.18	1191.62	1	101	1196.34	4.52	84.49	2-SW	0
Scan3917	45.6318	1199.72	2	102	1194.79	4.52	84.49	2-SW	1
Scan3917	46.0836	1216.31	1.51724	103	1192.75	4.52	84.49	2-SW	0
Scan3917	46.5354	1202.31	2.89655	104	1190.18	4.52	84.49	2-SW	1
Scan3917	46.9872	1202.41	2.24138	105	1187.05	4.52	84.49	2-SW	0
Scan3917	47.439	1221.79	1.37931	106	1183.33	4.52	84.49	2-SW	0
Scan3917	47.8908	1248.93	0.65517	107	1179.05	4.52	84.49	2-SW	0
Scan3917	48.3426	1216.21	1.68966	108	1174.2	4.52	84.49	2-SW	0
Scan3917	48.7944	1179.69	1.72414	109	1168.83	4.52	84.49	2-SW	0
Scan3917	49.2462	1161.07	1.75862	110	1163	4.52	84.49	2-SW	1
Scan3917	49.698	1137.41	1	111	1156.76	4.52	84.49	2-SW	0
Scan3917	50.1498	1143.69	1	112	1150.19	4.52	84.49	2-SW	0
Scan3917	50.6016	1145.65	0.13793	113	1143.38	4.52	84.49	2-SW	0
Scan3917	51.0534	1138.07	0.89655	114	1136.4	4.52	84.49	2-SW	0
Scan3917	51.5052	1143.35	0.93103	115	1129.34	4.52	84.49	2-SW	0
Scan3917	51.957	1109.48	1.96552	116	1122.29	4.52	84.49	2-SW	1
Scan3917	52.4088	1088	1	117	1115.32	4.52	84.49	2-SW	0
Scan3917	52.8606	1094.55	1.03448	118	1108.51	4.52	84.49	2-SW	0
Scan3917	53.3124	1140.69	1.06897	119	1101.91	4.52	84.49	2-SW	0
Scan3917	53.7642	1107.07	1.10345	120	1095.58	4.52	84.49	2-SW	1
Scan3917	54.216	1066.14	0.13793	121	1089.56	4.52	84.49	2-SW	0
Scan3917	54.6678	1052.72	1.34483	122	1083.89	4.52	84.49	2-SW	0
Scan3917	55.1196	1040.03	2.2069	123	1078.58	4.52	84.49	2-SW	0
Scan3917	55.5714	1046.83	2.75862	124	1073.64	4.52	84.49	2-SW	1
Scan3917	56.0232	1052.24	0.72414	125	1069.06	4.52	84.49	2-SW	0
Scan3917	56.475	1052.93	1	126	1064.83	4.52	84.49	2-SW	0
Scan3917	56.9268	1062.52	2	127	1060.92	4.52	84.49	2-SW	0
Scan3917	57.3786	1084.14	2	128	1057.29	4.52	84.49	2-SW	1
Scan3917	57.8304	1057.03	0.58621	129	1053.89	4.52	84.49	2-SW	0
Scan3917	58.2822	1022.17	0.55172	130	1050.66	4.52	84.49	2-SW	0
Scan3917	58.734	1029.83	1	131	1047.54	4.52	84.49	2-SW	0
Scan3917	59.1858	1035.72	1.51724	132	1044.47	4.52	84.49	2-SW	0
Scan3917	59.6376	1067.62	1.55172	133	1041.39	4.52	84.49	2-SW	1
Scan3917	60.0894	1028.28	1.41379	134	1038.23	4.52	84.49	2-SW	0
Scan3917	60.5412	1038	1.37931	135	1034.95	4.52	84.49	2-SW	0
Scan3917	60.993	1049.59	0.34483	136	1031.51	4.52	84.49	2-SW	0
Scan3917	61.4448	1044.76	0.31034	137	1027.88	4.52	84.49	2-SW	0
Scan3917	61.8966	1014.45	2.44828	138	1024.04	4.52	84.49	2-SW	1
Scan3917	62.3484	1058.21	2	139	1020.01	4.52	84.49	2-SW	0
Scan3917	62.8002	1046.41	1.2069	140	1015.79	4.52	84.49	2-SW	0
Scan3917	63.252	1052.35	0.17241	141	1011.43	4.52	84.49	2-SW	0
Scan3917	63.7038	998.069	2.13793	142	1006.97	4.52	84.49	2-SW	1
Scan3917	64.1556	1003.28	1.89655	143	1002.45	4.52	84.49	2-SW	0
Scan3917	64.6074	969.655	1.13793	144	997.924	4.52	84.49	2-SW	0
Scan3917	65.0592	972.103	1.96552	145	993.445	4.52	84.49	2-SW	0
Scan3917	65.511	988	3	146	989.048	4.52	84.49	2-SW	1
Scan3917	65.9628	960.414	1.03448	147	984.761	4.52	84.49	2-SW	0
Scan3917	66.4146	939.483	1.86207	148	980.599	4.52	84.49	2-SW	0
Scan3917	66.8664	939.345	2	149	976.563	4.52	84.49	2-SW	1
Scan3917	67.3182	989.172	0	150	972.642	4.52	84.49	2-SW	0
Scan3917	67.77	963.241	0.82759	151	968.813	4.52	84.49	2-SW	0
Scan3917	68.2218	981.931	1.58621	152	965.048	4.52	84.49	2-SW	1
Scan3917	68.6736	971	0.24138	153	961.318	4.52	84.49	2-SW	0
Scan3917	69.1254	989.345	0.27586	154	957.594	4.52	84.49	2-SW	1
Scan3917	69.5772	974.931	0	155	953.852	4.52	84.49	2-SW	0
Scan3917	70.029	962.862	2.31034	156	950.072	4.52	84.49	2-SW	1
Scan3917	70.4808	976.31	1	157	946.246	4.52	84.49	2-SW	0
Scan3917	70.9326	929.69	0.82759	158	942.365	4.52	84.49	2-SW	0
Scan3917	71.3844	918.172	1	159	938.427	4.52	84.49	2-SW	0
Scan3917	71.8362	895.931	2.48276	160	934.43	4.52	84.49	2-SW	0
Scan3917	72.288	924.069	4.03448	161	930.367	4.52	84.49	2-SW	1
Scan3917	72.7398	921	1.44828	162	926.229	4.52	84.49	2-SW	0
Scan3917	73.1916	935.897	2.17241	163	922.001	4.52	84.49	2-SW	1
Scan3917	73.6434	899.241	1	164	917.661	4.52	84.49	2-SW	0
Scan3917	74.0952	928.069	2	165	913.181	4.52	84.49	2-SW	0
Scan3917	74.547	914.931	2.68966	166	908.528	4.52	84.49	2-SW	1
Scan3917	74.9988	890.759	2	167	903.672	4.52	84.49	2-SW	0
Scan3917	75.4506	925.207	1.24138	168	898.581	4.52	84.49	2-SW	0
Scan3917	75.9024	933.517	2	169	893.234	4.52	84.49	2-SW	1
Scan3917	76.3542	895.517	0.82759	170	887.613	4.52	84.49	2-SW	0
Scan3917	76.806	914.966	1	171	881.715	4.52	84.49	2-SW	1
Scan3917	77.2578	866.621	0.10345	172	875.544	4.52	84.49	2-SW	0
Scan3917	77.7096	902.414	1	173	869.114	4.52	84.49	2-SW	1
Scan3917	78.1614	856.207	0.06897	174	862.449	4.52	84.49	2-SW	0
Scan3917	78.6132	859	1	175	855.575	4.52	84.49	2-SW	1
Scan3917	79.065	849.586	0.96552	176	848.521	4.52	84.49	2-SW	0
Scan3917	79.5168	815.931	0.93103	177	841.313	4.52	84.49	2-SW	0
Scan3917	79.9686	850.931	0.10345	178	833.971	4.52	84.49	2-SW	0
Scan3917	80.4204	789	1	179	826.505	4.52	84.49	2-SW	0
Scan3917	80.8722	819.379	1.17241	180	818.914	4.52	84.49	2-SW	1
Scan3917	81.324	805.138	1	181	811.187	4.52	84.49	2-SW	0
Scan3917	81.7758	841.207	0.24138	182	803.297	4.52	84.49	2-SW	0
Scan3917	82.2276	786.517	2	183	795.207	4.52	84.49	2-SW	0
Scan3917	82.6794	765.448	2.68966	184	786.871	4.52	84.49	2-SW	1
Scan3917	83.1312	803.897	1	185	778.237	4.52	84.49	2-SW	0
Scan3917	83.583	773.897	3	186	769.246	4.52	84.49	2-SW	1
Scan3917	84.0348	788.138	1	187	759.841	4.52	84.49	2-SW	0
Scan3917	84.4866	784.931	2	188	749.964	4.52	84.49	2-SW	0
Scan3917	84.9384	760.759	1.51724	189	739.564	4.52	84.49	3-adFW	0
Scan3917	85.3902	733.103	1.51724	190	728.598	4.52	84.49	3-adFW	0
Scan3917	85.842	717	0.44828	191	717.032	4.52	84.49	3-adFW	0
Scan3917	86.2938	739.138	0.58621	192	704.846	4.52	84.49	3-adFW	0
Scan3917	86.7456	706.724	1.62069	193	692.035	4.52	84.49	3-adFW	0
Scan3917	87.1974	692.966	1	194	678.606	4.52	84.49	3-adFW	0
Scan3917	87.6492	688.724	2.68966	195	664.588	4.52	84.49	3-adFW	0
Scan3917	88.101	686.586	2	196	650.027	4.52	84.49	3-adFW	0
Scan3917	88.5528	658.586	0.48276	197	634.984	4.52	84.49	3-adFW	0
Scan3917	89.0046	604.483	2.2069	198	619.542	4.52	84.49	3-adFW	0
Scan3917	89.4564	637.897	1.82759	199	603.797	4.52	84.49	3-adFW	0
Scan3917	89.9082	602.586	2	200	587.858	4.52	84.49	3-adFW	0
Scan3917	90.36	580.655	0.10345	201	571.847	4.52	84.49	3-adFW	0
Scan3917	90.8118	572.345	2	202	555.888	4.52	84.49	3-adFW	0
Scan3917	91.2636	512.552	2	203	540.11	4.52	84.49	3-adFW	0
Scan3917	91.7154	485	1	204	524.638	4.52	84.49	3-adFW	0
Scan3917	92.1672	466.655	2.93103	205	509.588	4.52	84.49	3-adFW	0
Scan3917	92.619	475.069	0	206	495.062	4.52	84.49	3-adFW	0
Scan3917	93.0708	442.862	1.89655	207	481.153	4.52	84.49	3-adFW	0
Scan3917	93.5226	439.897	1.13793	208	467.935	4.52	84.49	3-adFW	0
Scan3917	93.9744	458.552	1.82759	209	455.46	4.52	84.49	3-adFW	0
Scan3917	94.4262	419.138	3	210	443.765	4.52	84.49	3-adFW	0
Scan3917	94.878	412.552	1.75862	211	432.864	4.52	84.49	3-adFW	0
Scan3917	95.3298	388.207	3.44828	212	422.757	4.52	84.49	3-adFW	0
Scan3917	95.7816	387.897	2.93103	213	413.424	4.52	84.49	3-adFW	0
Scan3917	96.2334	384.414	2	214	404.833	4.52	84.49	3-adFW	0
Scan3917	96.6852	383.379	1	215	396.94	4.52	84.49	3-adFW	0
Scan3917	97.137	376.586	1	216	389.692	4.52	84.49	3-adFW	0
Scan3917	97.5888	355.966	2	217	383.028	4.52	84.49	3-adFW	0
Scan3917	98.0406	351.483	2.96552	218	376.884	4.52	84.49	3-adFW	0
Scan3917	98.4924	362.103	3.51724	219	371.192	4.52	84.49	3-adFW	0
Scan3917	98.9442	366.586	1.89655	220	365.882	4.52	84.49	3-adFW	0
Scan3917	99.396	380.966	2	221	360.887	4.52	84.49	3-adFW	0
Scan3917	99.8478	346.483	0.62069	222	356.143	4.52	84.49	3-adFW	0
Scan3917	100.3	362.897	0	223	351.587	4.52	84.49	3-adFW	0
Scan3917	100.751	354.897	1	224	347.163	4.52	84.49	3-adFW	0
Scan3917	101.203	346.69	2.44828	225	342.82	4.52	84.49	3-adFW	0
Scan3917	101.655	344.172	2.27586	226	338.514	4.52	84.49	3-adFW	0
Scan3917	102.107	314.207	1.41379	227	334.208	4.52	84.49	3-adFW	0
Scan3917	102.559	349.862	3.48276	228	329.874	4.52	84.49	3-adFW	0
Scan3917	103.01	309.759	2.27586	229	325.489	4.52	84.49	3-adFW	0
Scan3917	103.462	330.379	4.58621	230	321.038	4.52	84.49	3-adFW	0
Scan3917	103.914	311.931	2.86207	231	316.514	4.52	84.49	3-adFW	0
Scan3917	104.366	312.414	2.06897	232	311.909	4.52	84.49	3-adFW	0
Scan3917	104.818	305	4	233	307.226	4.52	84.49	3-adFW	0
Scan3918	0	982	2	1	981.462	7.23	80.87	1-hFW	1
Scan3918	0.4518	970.434	1.18737	2	979.036	7.23	80.87	1-hFW	0
Scan3918	0.9036	984.305	1.641	3	976.374	7.23	80.87	1-hFW	0
Scan3918	1.3554	973.701	2.47775	4	973.46	7.23	80.87	1-hFW	1
Scan3918	1.8072	953.198	1.102	5	970.298	7.23	80.87	1-hFW	0
Scan3918	2.259	981.963	1.11563	6	966.928	7.23	80.87	1-hFW	1
Scan3918	2.7108	977.729	1	7	963.422	7.23	80.87	1-hFW	0
Scan3918	3.1626	968.019	1	8	959.891	7.23	80.87	1-hFW	0
Scan3918	3.6144	959.072	1	9	956.475	7.23	80.87	1-hFW	0
Scan3918	4.0662	930.224	0.63238	10	953.343	7.23	80.87	1-hFW	0
Scan3918	4.518	954.438	0.5375	11	950.685	7.23	80.87	1-hFW	0
Scan3918	4.9698	941.989	0.85975	12	948.693	7.23	80.87	1-hFW	0
Scan3918	5.4216	930.688	1.738	13	947.55	7.23	80.87	1-hFW	1
Scan3918	5.8734	927.883	1.14137	14	947.408	7.23	80.87	1-hFW	0
Scan3918	6.3252	939.216	1.4345	15	948.362	7.23	80.87	1-hFW	1
Scan3918	6.777	933.287	1.08438	16	950.433	7.23	80.87	1-hFW	0
Scan3918	7.2288	928.32	1.152	17	953.553	7.23	80.87	1-hFW	0
Scan3918	7.6806	910.242	1.00637	18	957.568	7.23	80.87	2-SW	0
Scan3918	8.1324	949.88	1.0405	19	962.25	7.23	80.87	2-SW	0
Scan3918	8.5842	987.969	1.23238	20	967.337	7.23	80.87	2-SW	0
Scan3918	9.036	1002.55	1.5	21	972.584	7.23	80.87	2-SW	1
Scan3918	9.4878	994.311	0.99	22	977.806	7.23	80.87	2-SW	0
Scan3918	9.9396	1002.78	1.52	23	982.925	7.23	80.87	2-SW	1
Scan3918	10.3914	999.81	0.73913	24	987.989	7.23	80.87	2-SW	0
Scan3918	10.8432	1000.04	1.496	25	993.18	7.23	80.87	2-SW	1
Scan3918	11.295	984.781	0.98438	26	998.784	7.23	80.87	2-SW	0
Scan3918	11.7468	971.883	0.2145	27	1005.15	7.23	80.87	2-SW	0
Scan3918	12.1986	984.916	1.02638	28	1012.64	7.23	80.87	2-SW	0
Scan3918	12.6504	1002.58	1.378	29	1021.55	7.23	80.87	2-SW	0
Scan3918	13.1022	1002.19	2.13	30	1032.08	7.23	80.87	2-SW	0
Scan3918	13.554	1013.85	2.3125	31	1044.27	7.23	80.87	2-SW	1
Scan3918	14.0058	1035.83	1.72213	32	1057.98	7.23	80.87	2-SW	0
Scan3918	14.4576	1036.31	2.512	33	1072.89	7.23	80.87	2-SW	1
Scan3918	14.9094	1055.31	2.22275	34	1088.51	7.23	80.87	2-SW	0
Scan3918	15.3612	1106.27	1.559	35	1104.22	7.23	80.87	2-SW	0
Scan3918	15.813	1160.37	1.54688	36	1119.34	7.23	80.87	2-SW	0
Scan3918	16.2648	1186.99	1.976	37	1133.18	7.23	80.87	2-SW	0
Scan3918	16.7166	1191.91	2.26362	38	1145.12	7.23	80.87	2-SW	1
Scan3918	17.1684	1186.57	2	39	1154.71	7.23	80.87	2-SW	0
Scan3918	17.6202	1202	1.585	40	1161.65	7.23	80.87	2-SW	0
Scan3918	18.072	1218.6	1	41	1165.87	7.23	80.87	2-SW	0
Scan3918	18.5238	1207.35	0.89237	42	1167.5	7.23	80.87	2-SW	0
Scan3918	18.9756	1205.03	0.63	43	1166.84	7.23	80.87	2-SW	0
Scan3918	19.4274	1192.8	0.355	44	1164.31	7.23	80.87	2-SW	0
Scan3918	19.8792	1140.18	1.238	45	1160.41	7.23	80.87	2-SW	0
Scan3918	20.331	1120.31	1.83438	46	1155.65	7.23	80.87	2-SW	1
Scan3918	20.7828	1128.71	1.3955	47	1150.46	7.23	80.87	2-SW	0
Scan3918	21.2346	1148.57	0.45362	48	1145.26	7.23	80.87	2-SW	0
Scan3918	21.6864	1148.39	1	49	1140.34	7.23	80.87	2-SW	0
Scan3918	22.1382	1138.59	1.11263	50	1135.95	7.23	80.87	2-SW	1
Scan3918	22.59	1126.38	0.9375	51	1132.23	7.23	80.87	2-SW	0
Scan3918	23.0418	1121.83	0.21737	52	1129.29	7.23	80.87	2-SW	0
Scan3918	23.4936	1105.58	1.22	53	1127.18	7.23	80.87	2-SW	0
Scan3918	23.9454	1085.9	1.73863	54	1125.92	7.23	80.87	2-SW	1
Scan3918	24.3972	1116.84	0.6355	55	1125.47	7.23	80.87	2-SW	0
Scan3918	24.849	1124.55	1.06562	56	1125.77	7.23	80.87	2-SW	0
Scan3918	25.3008	1131.94	1.168	57	1126.7	7.23	80.87	2-SW	0
Scan3918	25.7526	1145.55	1.29725	58	1128.12	7.23	80.87	2-SW	0
Scan3918	26.2044	1117.38	2.368	59	1129.84	7.23	80.87	2-SW	1
Scan3918	26.6562	1112.4	1.325	60	1131.65	7.23	80.87	2-SW	0
Scan3918	27.108	1114.45	1.6	61	1133.31	7.23	80.87	2-SW	0
Scan3918	27.5598	1153.02	2.58787	62	1134.56	7.23	80.87	2-SW	1
Scan3918	28.0116	1150.07	1.279	63	1135.16	7.23	80.87	2-SW	0
Scan3918	28.4634	1190.72	1.08	64	1134.88	7.23	80.87	2-SW	0
Scan3918	28.9152	1118.46	2.12	65	1133.55	7.23	80.87	2-SW	1
Scan3918	29.367	1142.25	0.40625	66	1131.09	7.23	80.87	2-SW	0
Scan3918	29.8188	1166.15	1.4455	67	1127.48	7.23	80.87	2-SW	1
Scan3918	30.2706	1144.46	1.00137	68	1122.83	7.23	80.87	2-SW	0
Scan3918	30.7224	1153.58	1	69	1117.34	7.23	80.87	2-SW	0
Scan3918	31.1742	1097.15	1.89	70	1111.27	7.23	80.87	2-SW	1
Scan3918	31.626	1075.31	1.75	71	1104.92	7.23	80.87	2-SW	0
Scan3918	32.0778	1091.59	0.64	72	1098.61	7.23	80.87	2-SW	0
Scan3918	32.5296	1087.81	0.768	73	1092.6	7.23	80.87	2-SW	1
Scan3918	32.9814	1078.73	0.45	74	1087.13	7.23	80.87	2-SW	0
Scan3918	33.4332	1053.14	0.99	75	1082.34	7.23	80.87	2-SW	0
Scan3918	33.885	1060.48	1.76562	76	1078.33	7.23	80.87	2-SW	1
Scan3918	34.3368	1071.68	1.098	77	1075.12	7.23	80.87	2-SW	0
Scan3918	34.7886	1091.95	1	78	1072.69	7.23	80.87	2-SW	0
Scan3918	35.2404	1070.55	1.83	79	1070.98	7.23	80.87	2-SW	1
Scan3918	35.6922	1055.85	1.185	80	1069.91	7.23	80.87	2-SW	0
Scan3918	36.144	1027	1.8	81	1069.42	7.23	80.87	2-SW	0
Scan3918	36.5958	1057.81	2.51025	82	1069.41	7.23	80.87	2-SW	1
Scan3918	37.0476	1081.14	2.3385	83	1069.85	7.23	80.87	2-SW	0
Scan3918	37.4994	1102.36	2.56275	84	1070.7	7.23	80.87	2-SW	1
Scan3918	37.9512	1079.98	2.286	85	1071.96	7.23	80.87	2-SW	0
Scan3918	38.403	1065.87	1.81875	86	1073.67	7.23	80.87	2-SW	0
Scan3918	38.8548	1057.39	1.3255	87	1075.86	7.23	80.87	2-SW	0
Scan3918	39.3066	1052.41	1.225	88	1078.57	7.23	80.87	2-SW	0
Scan3918	39.7584	1063.05	0.72	89	1081.8	7.23	80.87	2-SW	0
Scan3918	40.2102	1073.25	0.47525	90	1085.52	7.23	80.87	2-SW	0
Scan3918	40.662	1099.11	0.7375	91	1089.61	7.23	80.87	2-SW	0
Scan3918	41.1138	1096.32	1.635	92	1093.91	7.23	80.87	2-SW	1
Scan3918	41.5656	1085.4	1.38	93	1098.2	7.23	80.87	2-SW	0
Scan3918	42.0174	1109.88	1	94	1102.25	7.23	80.87	2-SW	0
Scan3918	42.4692	1123.09	1.59	95	1105.79	7.23	80.87	2-SW	0
Scan3918	42.921	1138.02	2.21563	96	1108.59	7.23	80.87	2-SW	0
Scan3918	43.3728	1117.14	2.536	97	1110.45	7.23	80.87	2-SW	1
Scan3918	43.8246	1117.45	2.44362	98	1111.22	7.23	80.87	2-SW	0
Scan3918	44.2764	1131.63	1.85	99	1110.83	7.23	80.87	2-SW	0
Scan3918	44.7282	1132.78	1.49475	100	1109.25	7.23	80.87	2-SW	0
Scan3918	45.18	1127.75	1	101	1106.54	7.23	80.87	2-SW	0
Scan3918	45.6318	1118.85	0.66287	102	1102.83	7.23	80.87	2-SW	0
Scan3918	46.0836	1101.09	0.6995	103	1098.28	7.23	80.87	2-SW	0
Scan3918	46.5354	1083.43	1.01363	104	1093.09	7.23	80.87	2-SW	0
Scan3918	46.9872	1090.5	1.088	105	1087.5	7.23	80.87	2-SW	0
Scan3918	47.439	1085.46	1.26875	106	1081.72	7.23	80.87	2-SW	0
Scan3918	47.8908	1082.86	2.019	107	1075.95	7.23	80.87	2-SW	0
Scan3918	48.3426	1061.74	2.33	108	1070.36	7.23	80.87	2-SW	1
Scan3918	48.7944	1036.65	2.204	109	1065.09	7.23	80.87	2-SW	0
Scan3918	49.2462	1040.18	2.56	110	1060.22	7.23	80.87	2-SW	1
Scan3918	49.698	1057.55	1.4875	111	1055.78	7.23	80.87	2-SW	0
Scan3918	50.1498	1065.57	0.85763	112	1051.79	7.23	80.87	2-SW	0
Scan3918	50.6016	1049.5	0.4	113	1048.22	7.23	80.87	2-SW	0
Scan3918	51.0534	1038.04	0.53	114	1045	7.23	80.87	2-SW	0
Scan3918	51.5052	1037.37	1.0355	115	1042.06	7.23	80.87	2-SW	0
Scan3918	51.957	1019.78	1.30938	116	1039.31	7.23	80.87	2-SW	0
Scan3918	52.4088	1038.75	2.664	117	1036.64	7.23	80.87	2-SW	0
Scan3918	52.8606	1036.43	3.15138	118	1033.94	7.23	80.87	2-SW	1
Scan3918	53.3124	1034.8	2	119	1031.08	7.23	80.87	2-SW	0
Scan3918	53.7642	1027.88	2.13975	120	1027.96	7.23	80.87	2-SW	0
Scan3918	54.216	1048	3	121	1024.52	7.23	80.87	2-SW	1
Scan3918	54.6678	1041.54	2.20213	122	1020.73	7.23	80.87	2-SW	0
Scan3918	55.1196	1030.74	0.9405	123	1016.61	7.23	80.87	2-SW	0
Scan3918	55.5714	1004.47	0.71137	124	1012.2	7.23	80.87	2-SW	0
Scan3918	56.0232	983.536	1.762	125	1007.59	7.23	80.87	2-SW	1
Scan3918	56.475	1017.45	0.375	126	1002.89	7.23	80.87	2-SW	0
Scan3918	56.9268	986.68	2.0545	127	998.198	7.23	80.87	2-SW	0
Scan3918	57.3786	974.218	2.47638	128	993.594	7.23	80.87	2-SW	1
Scan3918	57.8304	994.504	1.552	129	989.159	7.23	80.87	2-SW	0
Scan3918	58.2822	1007.85	0.97237	130	984.961	7.23	80.87	2-SW	0
Scan3918	58.734	984.287	0.7625	131	981.062	7.23	80.87	2-SW	0
Scan3918	59.1858	963.716	1	132	977.506	7.23	80.87	2-SW	0
Scan3918	59.6376	959.338	1	133	974.329	7.23	80.87	2-SW	0
Scan3918	60.0894	954.156	1.00363	134	971.531	7.23	80.87	2-SW	0
Scan3918	60.5412	966.205	1.5445	135	969.08	7.23	80.87	2-SW	0
Scan3918	60.993	974.928	1.61875	136	966.898	7.23	80.87	2-SW	1
Scan3918	61.4448	922.656	1.416	137	964.869	7.23	80.87	2-SW	0
Scan3918	61.8966	1003.83	2.89275	138	962.847	7.23	80.87	2-SW	1
Scan3918	62.3484	940.319	1.14	139	960.686	7.23	80.87	2-SW	0
Scan3918	62.8002	971.518	1.61762	140	958.268	7.23	80.87	2-SW	1
Scan3918	63.252	988.55	1.5	141	955.53	7.23	80.87	2-SW	0
Scan3918	63.7038	967.281	1.03737	142	952.486	7.23	80.87	2-SW	0
Scan3918	64.1556	966.953	1.87	143	949.224	7.23	80.87	2-SW	0
Scan3918	64.6074	941.494	1.99637	144	945.887	7.23	80.87	2-SW	1
Scan3918	65.0592	935.488	1.496	145	942.642	7.23	80.87	2-SW	0
Scan3918	65.511	913.45	0.925	146	939.637	7.23	80.87	2-SW	0
Scan3918	65.9628	900.149	0.938	147	936.963	7.23	80.87	2-SW	1
Scan3918	66.4146	894.695	0.90775	148	934.626	7.23	80.87	2-SW	0
Scan3918	66.8664	953.998	0.298	149	932.551	7.23	80.87	2-SW	0
Scan3918	67.3182	921.123	0.78263	150	930.597	7.23	80.87	2-SW	0
Scan3918	67.77	984.375	1	151	928.589	7.23	80.87	2-SW	1
Scan3918	68.2218	950.252	0.57737	152	926.357	7.23	80.87	2-SW	0
Scan3918	68.6736	924.016	1.176	153	923.775	7.23	80.87	2-SW	1
Scan3918	69.1254	902.087	0.90775	154	920.779	7.23	80.87	2-SW	0
Scan3918	69.5772	916.189	2.3645	155	917.38	7.23	80.87	2-SW	1
Scan3918	70.029	925.456	1.525	156	913.66	7.23	80.87	2-SW	0
Scan3918	70.4808	928.592	0.7	157	909.752	7.23	80.87	2-SW	0
Scan3918	70.9326	903.516	0.83138	158	905.832	7.23	80.87	2-SW	0
Scan3918	71.3844	899.378	1.189	159	902.087	7.23	80.87	2-SW	0
[truncated: 4,526 more rows]
